# Supplementary material for: Multi‐Experiment and Multi‐Locus Genome‐Wide Association Mapping for Grain Arsenic in Rice Population
Source: Plant Direct. 2025 May 4;9(5):e70064. doi: 10.1002/pld3.70064 (PMC12050220; doi:10.1002/pld3.70064)
Supplement: Supplementary file 1 — Table S1 Phenotype data for the rice varieties grown at the five field experiments. Table S2. Summary of QTLs identified in the RDP1 for grain As using the single‐experiment GWAS method. Table S3. Summary of QTLs identified in the RDP1 for grain As using the multi‐experiment GWAS method. Table S4. Comparison the QTLs for grain As in RDP1 identified in this study and when using a reduced number of SNPs. Table S5. Identification of haplotypes in OsPIP2;4, OsPIP2;1, OsPIP2;5, and OsPIP2;9. Table S6. Identification of haplotypes in OsABCC1. Table S7. Summary of candidate genes identified this study. [file PLD3-9-e70064-s002.xlsx]

## Sheet: TableS1
		Supplementary Table 1 The grain As concentration in five field experiments (GSOR ID: Genetic Stocks-Oryza collection identification number)
delete	delete	GSOR ID	NSFTV_id	HDRA genotype assay ID	Accession name	Originating country	Species	fastStructure subpopulation	used in GWAS	Grain arsenic (mg/kg) in Faridpur (Bangladesh) (As_Fr)	Grain arsenic (mg/kg) in Qiyang (China) (As_Qy)	Grain arsenic (mg/kg) in Arkansas in 2006 (As_AR_06)	Grain arsenic (mg/kg) in Arkansas in 2007 (As_AR_07)	Grain arsenic (mg/kg) in Texas in 2009 (As_TX_09)
x	1	301001	1	86f75d2b.0	Agostano	Italy	O. sativa	temperate-japonica	Yes	0.3799	0.5139	0.22386	0.194983	0.504945
x	2	301003	3	5ef1be74.0	Ai-Chiao-Hong	China	O. sativa	indica	Yes	0.46213	0.7872	0.547083	0.220383	0.585194
x	3	301004	4	81d03b86.0	NSFTV4	Unknown	O. sativa	aus	Yes	0.71262	0.7216	0.577	0.458567	0.890778
x	4	301005	5	5533f406.0	NSFTV5	Unknown	O. sativa	aromatic	Yes	0.50739	0.7642	0.35715	0.182433	0.924747
x	5	301006	6	0d125c0e.0	ARC 7229	India	O. sativa	aus	Yes	0.79482	0.6303	0.538817	0.227167	0.829883
x	6	301008	8	30c3073f.0	Asse Y Pung	Philippines	O. sativa	tropical-japonica	Yes	0.73052	0.7079	0.392183	0.188	0.713508
x	7	301009	9	2a9d8d47.0	Baber	India	O. sativa	temperate-japonica	Yes	0.47423	0.5632	0.1436	0.187683	0.353589
x	8	301012	13	660f0236.0	NSFTV13	Unknown	O. sativa	aus	Yes	0.56852	0.6241	0.43468	0.4962	0.957776
x	9	301014	16	f0328a18.0	Bico Branco	Brazil	O. sativa	aromatic	Yes	0.27287	0.6357	0.50262	0.236167	0.763382
x	10	301016	18	cbd6b346.0	BJ 1	India	O. sativa	aus	Yes	0.42667	0.8203	0.605975	0.839817	1.14632
x	11	301017	19	d22c8e33.0	Black Gora	India	O. sativa	aus	Yes	0.4272	0.9528	0.34424	0.531133	0.715307
x	12	301019	21	fa4c4111.0	Byakkoku Y 5006 Seln	Australia	O. sativa	indica	Yes	0.68718	1.0217	0.31754	0.290317	0.598481
x	13	301022	24	e074229f.0	Carolina Gold 12033	United States	O. sativa	tropical-japonica	Yes	0.48553	0.442	0.51312	0.131783	0.912442
x	14	301023	25	1ce7093b.0	Carolina Gold 12034	United States	O. sativa	tropical-japonica	Yes	0.38202	0.4729	0.40425	0.350417	0.649074
x	15	301024	26	32a15c4d.0	Carolina Gold Sel	United States	O. sativa	tropical-japonica	Yes	0.59293	0.5226	0.39314	0.281	0.672609
x	16	301025	27	1956dd3f.0	NSFTV27	Unknown	O. sativa	tropical-japonica	Yes	0.44587	0.4977	0.26536	0.10565	0.499656
x	17	301028	30	dd6e755e.0	Chiem Chanh	Vietnam	O. sativa	indica	Yes	0.38958	0.6688	0.45626	0.153983	0.663144
x	18	301031	33	2b4e06fe.0	Chuan 4	Taiwan	O. sativa	aus	Yes	0.27503	0.7671	0.33966	0.350867	0.620818
x	19	301037	39	014ab0f1.0	NSFTV39	Unknown	O. sativa	aus	Yes	0.61203	0.8672	0.64774	0.268083	1.47414
x	20	301038	40	76f56677.0	Dam	Thailand	O. sativa	admixed-japonica	Yes	0.46124	0.5946	0.36426	0.184133	0.4605
x	21	301040	43	e5951598.0	Dee Geo Woo Gen	Taiwan	O. sativa	indica	Yes	0.50499	0.8227	0.3551	0.195217	0.496373
x	22	301041	44	7d4c6c4e.0	Dhala Shaitta	Bangladesh	O. sativa	aus	Yes	0.32879	0.6364	0.3049	0.184317	0.600573
x	23	301042	45	8d6aded4.0	Dom Sufid	Iran	O. sativa	aromatic	Yes	0.21313	0.7449	0.210525	0.07274	0.856607
x	24	301043	46	68c2ecf8.0	Dourado Agulha	Brazil	O. sativa	tropical-japonica	Yes	0.44196	0.5936	0.53512	0.1058	0.869267
x	25	301049	53	61b7bf53.0	Firooz	Iran	O. sativa	aromatic	Yes	0.33745	0.6577	0.35892	0.2382	0.875136
x	26	301050	54	06334433.0	Fortuna	United States	O. sativa	tropical-japonica	Yes	0.41692	0.3943	0.28345	0.28495	0.737905
x	27	301051	55	ef8fd965.0	Gerdeh	Iran	O. sativa	admixed-japonica	Yes	0.36081	0.9946	0.24784	0.0298333	0.309515
x	28	301053	57	71d5fcf4.0	NSFTV57	Unknown	O. sativa	indica	Yes	0.57776	0.7844	0.59364	0.218917	0.740933
x	29	301054	58	9c099b78.0	Ghati Kamma Nangarhar	Afghanistan	O. sativa	aus	Yes	0.40078	0.6764	0.57404	0.151667	0.722654
x	30	301055	59	a5ec1b10.0	Gogo Lempuk	Indonesia	O. sativa	tropical-japonica	Yes	0.51011	0.5118	0.26072	0.19518	0.67273
x	31	301056	60	7f7fb805.0	Gotak Gatik	Indonesia	O. sativa	admixed-japonica	Yes	0.66341	0.8167	0.1648	0.15965	0.382158
x	32	301058	65	1ab838a2.0	Honduras	Honduras	O. sativa	tropical-japonica	Yes	0.47275	0.4766	0.41114	0.1967	0.876899
x	33	301062	69	c14c4e03.0	IAC 25	Brazil	O. sativa	tropical-japonica	Yes	0.27825	0.5989	0.26125	0.168183	0.664766
x	34	301063	70	efbb93de.0	Iguape Cateto	Haiti	O. sativa	tropical-japonica	Yes	0.45092	0.5435	0.42556	0.200317	0.736572
x	35	301064	71	61cc3858.0	IR 36	Philippines	O. sativa	indica	Yes	0.67362	0.5785	0.35614	0.186683	0.693855
x	36	301065	72	12d82364.0	IR 8	Philippines	O. sativa	indica	Yes	0.57671	0.5532	0.3741	0.17525	0.5038
x	37	301066	73	97dcf87d.0	IRAT 177	French Guiana	O. sativa	tropical-japonica	Yes	0.46031	0.5053	0.32624	0.253733	0.873362
x	38	301071	78	66d97672.0	Jhona 349	India	O. sativa	aus	Yes	0.31297	0.7138	0.4006	0.60906	0.587466
x	39	301072	79	c0936cf1.0	Jouiku 393G	Japan	O. sativa	temperate-japonica	Yes	0.49227	0.7191	0.316775	0.2165	0.359049
x	40	301073	80	02d095ba.0	K 65	Suriname	O. sativa	admixed	Yes	0.41819	0.5633	0.12285	0.097375	0.47683
x	41	301074	81	006dfe9b.0	Kalamkati	India	O. sativa	aus	Yes	0.4418	0.6997	0.41582	0.127067	0.630741
x	42	301075	83	becfe767.0	Kamenoo	Japan	O. sativa	temperate-japonica	Yes	0.41866	0.5517	0.3981	0.21704	0.361214
x	43	301076	84	7bee5b9f.0	Kaniranga	Indonesia	O. sativa	tropical-japonica	Yes	0.60599	0.6642	0.376925	0.122033	0.356636
x	44	301077	85	328163e1.0	Kasalath	India	O. sativa	aus	Yes	0.58639	0.7933	0.3891	0.75315	0.58749
x	45	301079	87	64fa0112.0	Keriting Tingii	Indonesia	O. sativa	admixed-japonica	Yes	0.41997	0.5523	0.226767	0.22	0.584237
x	46	301081	89	897c5eef.0	NSFTV89	Unknown	O. sativa	tropical-japonica	Yes	0.41997	0.5969	0.211075	0.207	0.504494
x	47	301082	90	743f41c1.0	Kiang-Chou-Chiu	Taiwan	O. sativa	indica	Yes	0.66287	0.7946	0.46354	0.2771	0.645943
x	48	301084	92	5df8f871.0	Kinastano	Philippines	O. sativa	tropical-japonica	Yes	0.61908	0.5044	0.45418	0.335967	0.866954
x	49	301085	93	9f1f4614.0	NSFTV93	Unknown	O. sativa	aromatic	Yes	0.34504	0.612	0.30444	0.1619	0.922786
x	50	301086	94	20a4c97d.0	Koshihikari	Japan	O. sativa	temperate-japonica	Yes	0.52293	0.6117	0.356	0.199467	0.443179
x	51	301090	98	6ab77e3e.0	L-202	United States	O. sativa	tropical-japonica	Yes	0.48075	0.4505	0.30452	0.09834	0.416162
x	52	301091	99	7eb7c6a8.0	LAC 23	Liberia	O. sativa	tropical-japonica	Yes	0.50234	0.5354	0.47104	0.25925	0.686918
x	53	301092	100	1f10be3d.0	Lacrosse	United States	O. sativa	admixed-japonica	Yes	0.57305	0.7985	0.33655	0.256067	0.609129
x	54	301095	103	8c76404c.0	Luk Takhar	Afghanistan	O. sativa	temperate-japonica	Yes	0.52036	0.6163	0.3104	0.13606	0.417713
x	55	301096	104	8629f76c.0	Mansaku	Japan	O. sativa	temperate-japonica	Yes	0.53099	0.7801	0.2646	0.36796	0.553272
x	56	301097	105	16463092.0	Mehr	Iran	O. sativa	aus	Yes	0.56443	0.5604	0.57512	0.1938	0.704075
x	57	301098	106	8a06320f.0	Ming Hui	China	O. sativa	indica	Yes	0.50222	0.6744	0.3561	0.2074	0.526995
x	58	301099	107	7b7a0d82.0	NSFTV107	Unknown	O. sativa	tropical-japonica	Yes	0.3754	0.5127	0.363925	0.11858	0.65459
x	59	301100	108	e3b049a9.0	Moroberekan	Guinea	O. sativa	tropical-japonica	Yes	0.36948	0.4069	0.47346	0.17125	0.583399
x	60	301105	113	7a723d9e.0	Norin 20	Japan	O. sativa	temperate-japonica	Yes	0.2559	0.6439	0.2268	0.10364	0.303121
x	61	301106	114	eac19fb8.0	Nova	United States	O. sativa	admixed-japonica	Yes	0.4798	0.5632	0.41726	0.10088	0.610063
x	62	301108	116	6cedf6aa.0	NSFTV116	Unknown	O. sativa	tropical-japonica	Yes	0.4045	0.5927	0.526425	0.15342	0.808544
x	63	301109	117	5b144b9c.0	O-Luen-Cheung	Taiwan	O. sativa	indica	Yes	0.66908	0.7844	0.4277	0.26744	0.683224
x	64	301110	118	71bd9426.0	Oro	Chile	O. sativa	temperate-japonica	Yes	0.27734	0.7716	0.46735	0.22454	0.413974
x	65	301112	120	8e6220e5.0	OS6	Nigeria	O. sativa	tropical-japonica	Yes	0.38973	0.6224	0.58498	0.207717	0.731791
x	66	301113	121	280279b3.0	Ostiglia	Italy	O. sativa	admixed-japonica	Yes	0.4654	0.6304	0.20912	0.340683	0.669409
x	67	301114	122	b6dc1bcc.0	Padi Kasalle	Indonesia	O. sativa	tropical-japonica	Yes	0.39215	0.4973	0.261925	0.170717	0.633392
x	68	301115	123	714ac141.0	Pagaiyahan	Taiwan	O. sativa	indica	Yes	0.60047	0.8503	0.45554	0.169817	0.675289
x	69	301116	125	63f298ba.0	Pao-Tou-Hung	China	O. sativa	indica	Yes	0.82002	0.6809	0.576375	0.33425	1.08062
x	70	301120	129	8fafd383.0	Peh-Kuh	Taiwan	O. sativa	indica	Yes	0.64908	1.0012	0.45474	0.17555	0.844938
x	71	301122	131	d09d62e7.0	Phudugey	Bhutan	O. sativa	aus	Yes	0.47713	0.6952	0.2829	0.152933	0.771893
x	72	301123	132	02cc7c6d.0	Rathuwee	Sri Lanka	O. sativa	indica	Yes	0.57039	0.5078	0.314025	0.185033	0.587658
x	73	301125	134	4ab486ec.0	Romeo	Italy	O. sativa	temperate-japonica	Yes	0.45855	0.7316	0.2844	0.222217	0.609301
x	74	301128	137	8653bbdb.0	RTS14	Vietnam	O. sativa	indica	Yes	0.50934	0.7162	0.57794	0.35025	0.972132
x	75	301130	139	bd0d322b.0	S4542A3-49B-2B12	United States	O. sativa	tropical-japonica	Yes	0.55182	0.6279	0.3139	0.14565	0.443889
x	76	301131	140	85551f9c.0	Saturn	United States	O. sativa	tropical-japonica	Yes	0.39732	0.6157	0.284775	0.1516	0.498148
x	77	301133	142	806c51cc.0	Shai-Kuh	China	O. sativa	indica	Yes	0.41968	0.822	0.1424	0.205733	0.709274
x	78	301138	147	48b4f132.0	Sinampaga Selection	Philippines	O. sativa	tropical-japonica	Yes	0.49625	0.462	0.35975	0.24786	0.703901
x	79	301140	149	d56e98bc.0	Sinaguing	Philippines	O. sativa	tropical-japonica	Yes	0.46903	0.3973	0.35346	0.222017	0.743097
x	80	301141	150	128dd425.0	Sultani	Egypt	O. sativa	tropical-japonica	Yes	0.40691	0.5471	0.4954	0.17068	0.738964
x	81	301143	152	e4533c8b.0	T 1	India	O. sativa	aus	Yes	0.5007	0.5999	0.28722	0.161567	0.472914
x	82	301144	153	40f343f4.0	T26	India	O. sativa	aus	Yes	0.43293	0.6086	0.2971	0.204673	0.620414
x	83	301145	154	dfdfb828.0	Ta Hung Ku	China	O. sativa	temperate-japonica	Yes	0.32396	0.9479	0.2294	0.173183	0.662832
x	84	301146	155	9127f236.0	Ta Mao Tsao	China	O. sativa	temperate-japonica	Yes	0.81967	0.8856	0.4952	0.20846	0.732641
x	85	301147	156	93387d96.0	Taichung Native 1	Taiwan	O. sativa	indica	Yes	0.64301	0.7566	0.38802	0.14555	0.48797
x	86	301151	160	f659d521.0	NSFTV160	Unknown	O. sativa	aromatic	Yes	0.2989	0.7484	0.3034	0.16158	0.591397
x	87	301154	163	192e24ab.0	Taducan	Philippines	O. sativa	indica	Yes	0.37767	0.7949	0.341625	0.2443	0.777442
x	88	301155	164	72497775.0	Tondok	Indonesia	O. sativa	tropical-japonica	Yes	0.49496	0.6494	0.503275	0.1284	0.504518
x	89	301156	165	9b2223bb.0	Trembese	Indonesia	O. sativa	tropical-japonica	Yes	0.5249	0.5143	0.3776	0.077675	0.703761
x	90	301157	166	61152244.0	Tsipala 421	Madagascar	O. sativa	admixed-indica	Yes	0.4185	0.5263	0.342075	0.28055	1.05348
x	91	301158	167	8e941960.0	B6616A4-22-Bk-5-4	United States	O. sativa	tropical-japonica	Yes	0.39233	0.55	0.255325	0.12368	0.384253
x	92	301160	169	ba028784.0	WC 6	China	O. sativa	temperate-japonica	Yes	0.48191	0.8849	0.3121	0.16265	0.796854
x	93	301162	171	b238d197.0	ZHE 733	China	O. sativa	indica	Yes	0.28556	0.6475	0.33838	0.26238	0.47103
x	94	301163	172	9ac72c9e.0	Zhenshan 2	China	O. sativa	indica	Yes	0.39619	0.7525	0.30194	0.0846	0.303785
x	95	301165	174	08de34ee.0	Azucena	Philippines	O. sativa	tropical-japonica	Yes	0.45794	0.5036	0.24758	0.165617	0.82077
x	96		175	1e91cb13.0	NSFTV175	Unknown	O. sativa	tropical-japonica	Yes	0.47296	0.5368	0.56732	0.370425	1.01117
x	97	301167	176	8cfa8fb2.0	583	Ecuador	O. sativa	tropical-japonica	Yes	0.38848	0.392	0.181	0.186217	0.68806
x	98	301168	177	15e6c437.0	68-2	France	O. sativa	temperate-japonica	Yes	0.30441	0.6474	0.43254	0.139667	0.412255
x	99	301169	178	480f7505.0	ARC 6578	India	O. sativa	aus	Yes	0.47212	0.8096	0.44238	0.0954167	0.504871
x	100	301170	179	5505a767.0	Bellardone	France	O. sativa	temperate-japonica	Yes	0.40652	0.4785	0.3126	0.164417	0.370209
x	101	301171	180	f948d7b5.0	Benllok	Peru	O. sativa	temperate-japonica	Yes	0.48907	0.8537	0.42204	0.1531	0.617029
x	102	301174	183	c08a5ea2.0	Boa Vista	El Salvador	O. sativa	tropical-japonica	Yes	0.49705	0.5253	0.4088	0.278233	0.677033
x	103	301175	184	7119ebee.0	Bombon	Spain	O. sativa	temperate-japonica	Yes	0.50262	0.7503	0.3472	0.205	0.7675
x	104	301176	185	c97be7ae.0	British Honduras Creole	Belize	O. sativa	tropical-japonica	Yes	0.45102	0.4228	0.42168	0.2725	0.884721
x	105	301178	187	60e142c3.0	C57-5043	United States	O. sativa	tropical-japonica	Yes	0.44634	0.5547	0.23102	0.144183	0.518616
x	106	301179	188	bf18cbae.0	Coppocina	Bulgaria	O. sativa	tropical-japonica	Yes	0.39024	0.3627	0.1937	0.174067	0.571572
x	107	301180	189	661eaeaa.0	Criollo La Fria	Venezuela	O. sativa	indica	Yes	0.49658	0.7448	0.598	0.232133	0.728702
x	108	301182	191	97ce6839.0	Dom Zard	Iran	O. sativa	aromatic	Yes	0.22138	0.7154	0.348	0.110867	0.68104
x	109	301186	195	3c10a4b8.0	IRAT 13	Cote d'Ivoire	O. sativa	tropical-japonica	Yes	0.50181	0.4833	0.29398	0.248633	0.646745
x	110	301190	199	958ed737.0	NSFTV199	Unknown	O. sativa	tropical-japonica	Yes	0.39157	0.4608	0.42202	0.1865	0.667598
x	111	301191	200	c8a73fe7.0	P 737	Pakistan	O. sativa	aus	Yes	0.48124	1.0148	0.58366	0.66658	1.04563
x	112	301192	201	263f2baf.0	Pate Blanc Mn 1	Cote d'Ivoire	O. sativa	tropical-japonica	Yes	0.59861	0.533	0.3413	0.318867	1.03422
x	113	301193	202	ccdc6d39.0	Pratao	Brazil	O. sativa	tropical-japonica	Yes	0.49942	0.4917	0.34714	0.202033	0.918532
x	114	301194	203	f46f03bf.0	Radin Ebos 33	Malaysia	O. sativa	indica	Yes	0.50979	1.0227	0.46872	0.232683	1.02482
x	115	301195	204	778cea6e.0	Razza 77	Italy	O. sativa	temperate-japonica	Yes	0.46929	0.7937	0.49098	0.321617	0.634661
x	116	301196	205	348853a5.0	Rinaldo Bersani	Italy	O. sativa	temperate-japonica	Yes	0.28227	0.5782	0.2917	0.175867	0.658167
x	117	301197	206	37249a74.0	Rojofotsy 738	Madagascar	O. sativa	admixed-indica	Yes	0.45862	0.5444	0.35906	0.402583	0.73298
x	118	301199	208	e876c9ec.0	SLO 17	India	O. sativa	indica	Yes	0.5069	0.6264	0.2194	0.1627	0.516379
x	119	301200	209	5384be83.0	Tchibanga	Gabon	O. sativa	indica	Yes	0.28164	0.7555	0.228425	0.1607	0.534417
x	120	301202	211	5497b233.0	Tokyo Shino Mochi	Japan	O. sativa	admixed-japonica	Yes	0.29438	0.6179	0.2649	0.207683	0.40074
x	121		212	330798b4.0	NSFTV212	Unknown	O. sativa	tropical-japonica	Yes	0.56722	0.5267	0.57832	0.300717	0.712086
x	122	301204	213	b2320902.0	WC 3397	Jamaica	O. sativa	tropical-japonica	Yes	0.36381	0.6435	0.36836	0.156033	0.594185
x	123	301205	214	34df4fca.0	WC 4419	Honduras	O. sativa	tropical-japonica	Yes	0.47073	0.546	0.268375	0.134333	0.468622
x	124	301206	215	fed1dbae.0	WC 4443	Bolivia	O. sativa	tropical-japonica	Yes	0.44056	0.4954	0.26822	0.1814	0.551825
x	125	301208	217	915c0033.0	YRL-1	Australia	O. sativa	admixed-japonica	Yes	0.57295	0.8197	0.32762	0.170367	0.513793
x	126	301209	218	85da3a70.0	PI 298967-1	Australia	O. sativa	admixed-japonica	Yes	0.37958	0.5251	0.26474	0.18356	0.46778
x	127	301210	219	199f4455.0	Nucleoryza	Austria	O. sativa	temperate-japonica	Yes	0.36093	0.7716	0.24195	0.2835	0.259933
x	128	301211	220	c5bf98cc.0	Azerbaidjanica	Azerbaijan	O. sativa	temperate-japonica	Yes	0.30366	0.8399	0.2469	0.12582	0.400596
x	129	301212	221	311aaf30.0	Sadri Belyi	Azerbaijan	O. sativa	aromatic	Yes	0.27957	0.9047	0.23138	0.26382	0.613528
x	130	301213	222	7cfe4a0c.0	Paraiba Chines Nova	Brazil	O. sativa	indica	Yes	0.45362	0.9816	0.52024	0.2744	1.28417
x	131	301214	223	f73fa9e9.0	Priano Guaira	Brazil	O. sativa	tropical-japonica	Yes	0.5388	0.6017	0.32812	0.376767	0.813231
x	132	301215	224	f2e9bed5.0	Karabaschak	Bulgaria	O. sativa	temperate-japonica	Yes	0.40666	0.7344	0.3233	0.440133	0.587617
x	133	301216	225	a31b4a06.0	Biser 1	Bulgaria	O. sativa	temperate-japonica	Yes	0.2605	0.7042	0.29654	0.140767	0.462222
x	134	301217	226	536afc14.0	IRAT 44	Burkina Faso	O. sativa	tropical-japonica	Yes	0.33676	0.4551	0.37468	0.237317	0.46621
x	135	301219	228	195567bf.0	CA 902/B/2/1	Chad	O. sativa	aus	Yes	0.55589	0.8377	0.36742	0.226467	0.655757
x	136	301221	231	49649a00.0	Hunan Early Dwarf No. 3	China	O. sativa	indica	Yes	0.28833	0.7852	0.25122	0.181083	0.42803
x	137	301222	232	c528bce0.0	Shangyu 394	China	O. sativa	temperate-japonica	Yes	0.25803	0.706	0.382325	0.12674	0.347597
x	138	301223	233	ca615802.0	Sung Liao 2	China	O. sativa	temperate-japonica	Yes	0.3271	0.8345	0.24922	0.259825	0.686585
x	139	301224	234	32ca1759.0	Aijiaonante	China	O. sativa	indica	Yes	0.33624	0.6174	0.43506	0.137883	0.49152
x	140	301225	235	13ae4f27.0	Sze Guen Zim	China	O. sativa	indica	Yes	0.41157	0.8716	0.7706	0.316517	0.840599
x	141	301226	236	eb17cda6.0	WC 521	China	O. sativa	admixed-japonica	Yes	0.49977	0.8108	0.43136	0.1567	0.778238
x	142	301227	237	dc2cf39b.0	Estrela	Colombia	O. sativa	admixed-japonica	Yes	0.43462	0.7543	0.2543	0.21914	0.323327
x	143	301229	239	523d5ec4.0	WAB 502-13-4-1	Cote d'Ivoire	O. sativa	tropical-japonica	Yes	0.38699	0.8602	0.34418	0.175333	0.695807
x	144	301230	240	6f263bd1.0	WAB 501-11-5-1	Cote d'Ivoire	O. sativa	tropical-japonica	Yes	0.36983	0.5669	0.45146	0.13695	0.58973
x	145	301232	242	b21f7528.0	27	Dominican Republic	O. sativa	tropical-japonica	Yes	0.32767	0.812	0.51775	0.297083	0.629855
x	146	301233	243	44aeff79.0	Tropical Rice	Ecuador	O. sativa	temperate-japonica	Yes	0.44447	0.5063	0.195633	0.21284	0.380472
x	147	301234	244	5efe8622.0	Arabi	Egypt	O. sativa	admixed-japonica	Yes	0.69439	0.6536	0.1675	0.135017	0.769966
x	148	301235	245	8a41a10a.0	Sab Ini	Egypt	O. sativa	temperate-japonica	Yes	0.35764	0.8805	0.24778	0.118433	0.698001
x	149	301236	246	e0815776.0	Saraya	Fiji	O. sativa	aus	Yes	0.19196	0.8648	0.50082	0.462533	0.716307
x	150	301237	247	de7ac7bf.0	Desvauxii	Former Soviet Union	O. sativa	temperate-japonica	Yes	0.40208	0.8182	0.36336	0.205183	0.56936
x	151	301238	248	9b37187d.0	Caucasica	Former Soviet Union	O. sativa	temperate-japonica	Yes	0.28145	0.9061	0.41582	0.252567	0.500111
x	152	301239	249	87621330.0	Pirinae 69	Macedonia or Former Yugoslavia	O. sativa	temperate-japonica	Yes	0.39375	0.7808	0.30612	0.156817	0.578286
x	153	301240	250	88e1f162.0	Bulgare	France	O. sativa	temperate-japonica	Yes	0.30012	0.7613	0.29088	0.23346	0.544465
x	154	301241	251	f25ad349.0	H256-76-1-1-1	Argentina	O. sativa	tropical-japonica	Yes	0.46995	0.7209	0.30744	0.190633	0.346157
x	155	301242	252	56f5103e.0	Djimoron	Guinea	O. sativa	indica	Yes	0.47022	0.7134	0.42826	0.187733	0.701207
x	156	301243	253	1911c363.0	Guineandao	Guinea	O. sativa	admixed-japonica	Yes	0.38978	0.6758	0.3459	0.18886	0.607332
x	157	301247	257	cb9c18df.0	Agusita	Hungary	O. sativa	temperate-japonica	Yes	0.3864	1.2656	0.27875	0.2113	0.569154
x	158	301248	258	60c362f1.0	Tia Bura	Indonesia	O. sativa	tropical-japonica	Yes	0.49992	0.7528	0.66862	0.631333	1.02547
x	159	301251	261	ceb798a3.0	Shim Balte	Iraq	O. sativa	aus	Yes	0.29868	0.8369	0.56356	0.346717	0.999981
x	160	301252	262	f30e146b.0	Halwa Gose Red	Iraq	O. sativa	aus	Yes	0.3378	0.4865	0.88685	0.8612	0.561981
x	161	301253	263	c7d2513e.0	Maratelli	Italy	O. sativa	temperate-japonica	Yes	0.26308	0.5447	0.30406	0.15885	0.363685
x	162	301254	264	f2f12364.0	Baldo	Italy	O. sativa	admixed-japonica	Yes	0.23932	0.7956	0.35204	0.14125	0.412699
x	163	301255	265	544f48c0.0	Vialone	Italy	O. sativa	admixed-japonica	Yes	0.45585	0.6954	0.42666	0.35046	0.289021
x	164	301256	266	f7da2506.0	Hiderisirazu	Japan	O. sativa	admixed-japonica	Yes	0.52272	0.6369	0.31946	0.1085	0.357168
x	165	301257	267	aceb3352.0	Hatsunishiki	Japan	O. sativa	temperate-japonica	Yes	0.42464	0.601	0.27524	0.301583	0.539755
x	166	301260	270	6815ec6d.0	Osogovka	Macedonia	O. sativa	temperate-japonica	Yes	0.36067	0.7194	0.367275	0.273317	0.514703
x	167	301261	271	b67fd5f6.0	M. Blatec	Macedonia	O. sativa	temperate-japonica	Yes	0.32722	0.7498	0.19498	0.16582	0.481041
x	168	301262	272	c7301040.0	923	Madagascar	O. sativa	admixed	Yes	0.34047	0.3689	0.2152	0.255883	0.815847
x	169	301263	273	493f2b7e.0	Varyla	Madagascar	O. sativa	tropical-japonica	Yes	0.4323	0.5693	0.29328	0.14495	0.889494
x	170	301264	274	7dba928e.0	Padi Pagalong	Malaysia	O. sativa	tropical-japonica	Yes	0.63025	0.3932	0.503275	0.379767	0.990644
x	171	301265	275	07dac217.0	Sri Malaysia Dua	Malaysia	O. sativa	temperate-japonica	Yes	0.34944	0.7276	0.263225	0.2217	0.444415
x	172	301266	276	fc26ce23.0	Kaukau	Mali	O. sativa	aus	Yes	0.44409	0.6612	0.3618	0.234917	0.65736
x	173	301269	279	642238d9.0	Kon Suito	Mongolia	O. sativa	admixed	Yes	0.23702	0.748	0.24664	0.138183	0.171702
x	174	301270	280	58d5bdc3.0	Saku	Mongolia	O. sativa	tropical-japonica	Yes	0.44558	0.4975	0.3818	0.107983	0.564781
x	175	301271	281	85959164.0	Patna	Morocco	O. sativa	admixed-japonica	Yes	0.54092	0.5962	0.25598	0.1155	0.655559
x	176	301272	282	5aa7968d.0	Triomphe Du Maroc	Morocco	O. sativa	temperate-japonica	Yes	0.376	0.6373	0.46102	0.1305	0.368412
x	177	301273	283	6b37cb3d.0	Chibica	Mozambique	O. sativa	temperate-japonica	Yes	0.45638	0.6439	0.27414	0.21118	0.634803
x	178	301274	284	a32e0586.0	IR-44595	Nepal	O. sativa	indica	Yes	0.50617	0.7197	0.46968	0.335933	0.526197
x	179	301275	285	9baa653c.0	Tox 782-20-1	Nigeria	O. sativa	tropical-japonica	Yes	0.40912	0.6078	0.53754	0.167375	0.715521
x	180	301276	286	044639de.0	IITA 135	Nigeria	O. sativa	tropical-japonica	Yes	0.55371	0.6622	0.39555	0.317467	0.820622
x	181	301278	288	bc6b0af5.0	Italica Carolina	Poland	O. sativa	temperate-japonica	Yes	0.27826	0.7001	0.2474	0.26085	0.31555
x	182	301280	290	d864377c.0	Amposta	Puerto Rico	O. sativa	temperate-japonica	Yes	0.3615	0.8093	0.35078	0.10152	0.501009
x	183	301281	291	b29d3bf4.0	Toploea 70/76	Romania	O. sativa	temperate-japonica	Yes	0.34748	0.6899	0.2632	0.227917	0.209183
x	184	301283	293	4c188d7c.0	TOg 7178	Senegal	O. sativa	admixed-indica	Yes	0.46894	0.8312	0.5173	0.848433	1.16678
x	185	301284	294	9a60fd42.0	SL 22-613	Sierra Leone	O. sativa	indica	Yes	0.52004	0.636	0.43788	0.171483	0.630933
x	186	301285	295	e8c621e8.0	Bombilla	Spain	O. sativa	temperate-japonica	Yes	0.35163	0.5103	0.2779	0.24916	0.38618
x	187	301286	296	2b81cf74.0	Dosel	Spain	O. sativa	temperate-japonica	Yes	0.31962	0.7454	0.4187	0.166567	0.642624
x	188	301287	297	5ae0bd70.0	Bahia	Spain	O. sativa	temperate-japonica	Yes	0.39109	0.769	0.46494	0.232483	0.747445
x	189	301289	299	07f246bb.0	SML 242	Suriname	O. sativa	indica	Yes	0.33022	0.6106	0.45322	0.30926	0.648022
x	190	301290	300	16d7e397.0	Sml Kapuri	Suriname	O. sativa	temperate-japonica	Yes	0.45714	0.8111	0.53582	0.264933	0.67772
x	191	301291	301	86556239.0	Melanotrix	Tajikistan	O. sativa	temperate-japonica	Yes	0.36021	0.5184	0.24478	0.2344	0.629493
x	192	301294	304	773e969e.0	519	Uruguay	O. sativa	indica	Yes	0.45835	1.0914	0.569775	0.884867	1.03586
x	193	301295	305	8288d278.0	Doble Carolina Rinaldo Barsani	Uruguay	O. sativa	admixed-japonica	Yes	0.30787	0.5131	0.34868	0.17735	0.636235
x	194	301296	306	2c583eed.0	WIR 3764	Uzbekistan	O. sativa	temperate-japonica	Yes	0.35864	0.689	0.35438	0.231	0.292333
x	195	301297	307	c0d6eca3.0	Uzbekskij 2	Uzbekistan	O. sativa	temperate-japonica	Yes	0.53561	0.6137	0.34105	0.31486	0.379968
x	196	301298	308	593def74.0	Llanero 501	Venezuela	O. sativa	tropical-japonica	Yes	0.48248	0.5531	0.41232	0.16135	0.496517
x	197	301299	309	a0a3d697.0	Manzano	Zaire	O. sativa	tropical-japonica	Yes	0.61463	0.6478	0.5284	0.53645	1.0235
x	198	301301	311	137628a5.0	56-122-23	Thailand	O. sativa	temperate-japonica	Yes	0.51119	0.7743	0.56964	0.205217	0.564276
x	199	301303	313	872ec0b4.0	BR24	Bangladesh	O. sativa	indica	Yes	0.73709	0.8914	0.44308	0.270117	0.590507
x	200	301304	314	ea28671d.0	CTG 1516	Bangladesh	O. sativa	aus	Yes	0.38844	0.5278	0.3933	0.218833	0.643162
x	201	301305	315	74c9fbbc.0	Dawebyan	Myanmar	O. sativa	indica	Yes	0.60687	0.8292	0.52174	0.95045	0.806827
x	202	301306	316	b828b757.0	DD 62	Bangladesh	O. sativa	aus	Yes	0.52078	0.6463	0.36876	0.20382	0.679575
x	203	301307	317	b956dfb5.0	DJ 123	Bangladesh	O. sativa	aus	Yes	0.25512	0.7429	0.48436	0.55112	0.75438
x	204	301308	318	3eb8fab5.0	DJ 24	Bangladesh	O. sativa	aus	Yes	0.48119	0.9515	0.52362	0.56524	0.640634
x	205	301309	319	c7aeb39f.0	DK 12	Bangladesh	O. sativa	aus	Yes	0.32654	0.8203	0.46872	0.39114	0.700217
x	206	301310	320	cf44b628.0	DM 43	Bangladesh	O. sativa	aus	Yes	0.48566	0.9883	0.6978	0.5152	0.849574
x	207	301311	321	1f6f13c3.0	DM 56	Bangladesh	O. sativa	aus	Yes	0.42376	0.6876	0.3486	0.204617	0.43794
x	208	301313	323	1510e4aa.0	DNJ 140	Bangladesh	O. sativa	aus	Yes	0.68147	0.7489	0.41422	0.689067	0.942193
x	209	301317	327	fb2b3d82.0	Goria	Bangladesh	O. sativa	aus	Yes	0.41998	1.0724	0.42818	0.44236	0.699897
x	210	301318	328	1e4f3933.0	Jamir	Bangladesh	O. sativa	aus	Yes	0.36577	0.992	0.3746	0.896917	0.625051
x	211	301319	329	3e58f34c.0	Kachilon	Bangladesh	O. sativa	aus	Yes	0.2161	1.0613	0.58724	0.77096	0.756369
x	212	301320	330	084e8b29.0	Khao Pahk Maw	Thailand	O. sativa	aus	Yes	0.37841	0.8496	0.9879	0.58486	1.08009
x	213	301321	331	d438bfed.0	Khao Tot Long 227	Thailand	O. sativa	aus	Yes	0.30144	0.8492	0.51318	0.662833	0.755191
x	214	301322	332	7e956f22.0	KPF-16	Bangladesh	O. sativa	admixed-indica	Yes	0.3608	0.546	0.51706	0.902967	1.13882
x	215	301323	333	22e60af9.0	Leuang Hawn	Thailand	O. sativa	temperate-japonica	Yes	0.3501	0.7803	0.32238	0.2339	0.256227
x	216	301324	334	09869491.0	Lomello	Italy	O. sativa	temperate-japonica	Yes	0.36495	0.6801	0.31338	0.22685	0.525094
x	217	301325	335	1e26852c.0	Okshitmayin	Myanmar	O. sativa	admixed-japonica	Yes	0.43412	0.6657	0.36024	0.25105	0.872298
x	218	301326	336	fa180a1e.0	Paung Malaung	Myanmar	O. sativa	aus	Yes	0.37141	0.7231	0.438675	0.61228	0.585126
x	219	301327	337	a7bec464.0	Sabharaj	Bangladesh	O. sativa	indica	Yes	0.59424	0.9079	0.59322	0.445983	0.810447
x	220	301328	338	fed0b9a3.0	Sitpwa	Myanmar	O. sativa	temperate-japonica	Yes	0.35566	0.7275	0.32516	0.25075	0.725237
x	221	301329	339	b3a301ea.0	Yodanya	Myanmar	O. sativa	indica	Yes	0.49134	0.8601	0.55482	0.307783	0.63686
x	222	301330	340	4b0a7350.0	Berenj	Afghanistan	O. sativa	admixed	Yes	0.25008	0.6149	0.536375	0.196517	0.737935
x	223	301331	341	9f786a86.0	Shirkati	Afghanistan	O. sativa	aus	Yes	0.34914	0.5994	0.41278	0.1759	0.600995
x	224	301332	342	ac7a352c.0	Cenit	Argentina	O. sativa	tropical-japonica	Yes	0.42775	0.4797	0.46616	0.28905	0.772316
x	225	301333	343	b663b3f8.0	Victoria F.A.	Argentina	O. sativa	temperate-japonica	Yes	0.46283	0.5183	0.3069	0.226367	0.321737
x	226	301335	345	4e35b58a.0	DZ 193	Bangladesh	O. sativa	aus	Yes	0.24522	0.8601	0.44818	0.59144	0.667763
x	227	301336	346	80fc89ae.0	Karkati 87	Bangladesh	O. sativa	aus	Yes	0.50392	0.7224	0.43784	0.142733	0.565434
x	228	301337	347	853e318c.0	Creole	Belize	O. sativa	tropical-japonica	Yes	0.4775	0.522	0.42828	0.24772	0.517505
x	229	301338	348	a446becd.0	China 1039	China	O. sativa	indica	Yes	0.28733	0.7059	0.37716	0.30444	0.695716
x	230	301339	349	a5a6e2dd.0	Chang Ch'Sang Hsu Tao	China	O. sativa	indica	Yes	0.51589	0.709	0.54652	0.26795	0.732532
x	231	301340	350	8adbe877.0	Ligerito	Colombia	O. sativa	tropical-japonica	Yes	0.68942	0.6489	0.3925	0.1318	0.656514
x	232	301341	353	af77442b.0	ARC 10376	India	O. sativa	aus	Yes	0.336	0.8695	0.39934	0.44988	0.376578
x	233	301343	355	122a975b.0	ASD 1	India	O. sativa	temperate-japonica	Yes	0.40852	0.6537	0.42082	0.1756	0.538296
x	234	301344	356	f22d2dc6.0	JC 117	India	O. sativa	indica	Yes	0.46739	0.7109	0.4697	0.335567	0.799058
x	235	301345	357	cc0ef8cf.0	9524	India	O. sativa	aus	Yes	0.52596	0.6415	0.373725	0.3933	0.997066
x	236	301347	359	c86f37d0.0	Surjamkuhi	India	O. sativa	aus	Yes	0.30672	0.743	0.38624	0.181767	0.388736
x	237	301348	360	6f068769.0	PTB 30	India	O. sativa	aus	Yes	0.36334	0.6942	0.36436	0.50106	0.380711
x	238	301352	365	f2e723fc.0	Shirogane	Japan	O. sativa	temperate-japonica	Yes	0.39516	0.7492	0.18582	0.17592	0.391815
x	239	301356	369	dd2bfbfb.0	Sathi	Pakistan	O. sativa	aus	Yes	0.35518	0.8179	0.30278	0.26604	0.66039
x	240	301357	370	bd7aaa87.0	Coarse	Pakistan	O. sativa	aus	Yes	0.28322	0.578	0.35622	0.190783	0.555308
x	241	301358	371	84ad8457.0	Santhi Sufaid	Pakistan	O. sativa	aus	Yes	0.36747	0.6419	0.37958	0.144617	0.423314
x	242	301359	372	e8f708a5.0	Sufaid	Pakistan	O. sativa	aus	Yes	0.48993	0.6152	0.48328	0.197267	0.676264
x	243	301361	376	de696d95.0	Breviaristata	Portugal	O. sativa	admixed-japonica	Yes	0.40448	0.6474	0.302525	0.2683	0.328072
x	244	301362	377	2779bba9.0	PR 304	Puerto Rico	O. sativa	tropical-japonica	Yes	0.52205	0.5183	0.28484	0.19775	0.548905
x	245	301363	378	eca85a73.0	Kalubala Vee	Sri Lanka	O. sativa	aus	Yes	0.50393	0.9004	0.6023	0.581183	1.59557
x	246	301366	381	77f6728e.0	325	Taiwan	O. sativa	tropical-japonica	Yes	0.59899	0.6357	0.37218	0.148933	0.240977
x	247	301367	384	9764b3c8.0	318	Turkey	O. sativa	tropical-japonica	Yes	0.64833	0.666	0.38796	0.34732	1.02142
x	248	301368	385	3b25c24f.0	Nira	United States	O. sativa	indica	Yes	0.51065	0.9411	0.55772	0.311867	1.04295
x	249	301369	386	4f4f777a.0	Palmyra	United States	O. sativa	tropical-japonica	Yes	0.44142	0.492	0.35994	0.2353	0.658963
x	250	301374	391	180a155f.0	Della	United States	O. sativa	tropical-japonica	Yes	0.53752	0.4706	0.35874	0.16028	0.71978
x	251	301375	392	c4a397e5.0	Edith	United States	O. sativa	tropical-japonica	Yes	0.70676	0.5572	0.57568	0.233233	0.8568
x	252	301377	394	1f856ac1.0	Lady Wright Seln	United States	O. sativa	tropical-japonica	Yes	0.47849	0.6325	0.41258	0.386817	0.770074
x	253	301378	395	ffde60f9.0	OS 6 (WC 10296)	Zaire	O. sativa	tropical-japonica	Yes	0.32598	0.5502	0.33534	0.204017	0.65956
									min	0.19196	0.3627	0.12285	0.0298333	0.171702
									max	0.82002	1.2656	0.9879	0.95045	1.59557
									mean	0.442621	0.681426	0.386796	0.262826	0.647162

## Sheet: TableS2
Supplementary Table 2 QTLs for grain As in RDP1 identified by using single experiment GWAS
						As_AR_06					As_AR_07					As_TX_09					As_Fr					As_Qy
GWAS	Traits	CHR	QTL start (Mb)	QTL stop (Mb)	No. of sig. SNPs in this QTL region	Peak SNP ID	Peak SNP	Peak SNP position (Bp)	P value of peak SNP	Effect size of peak SNP	Peak SNP ID	Peak SNP	Peak SNP position (Bp)	P value of peak SNP	Effect size of peak SNP	Peak SNP ID	Peak SNP	Peak SNP position (Bp)	P value of peak SNP	Effect size of peak SNP	Peak SNP ID	Peak SNP	Peak SNP position (Bp)	P value of peak SNP	Effect size of peak SNP	Peak SNP ID	Peak SNP	Peak SNP position (Bp)	P value of peak SNP	Effect size of peak SNP
Single_field_experiment	As_TX_09	1	6.18015	6.54437	51																					mlid0001271385	SNP_1_6271277	6271277	4.77e-06	-0.0943684
Single_field_experiment	As_TX_09	1	17.0044	17.2439	3											mlid0003972045	SNP_1_17243857	17243857	8.89e-06	-0.0982274
Single_field_experiment	As_Qy	1	23.7079	23.8158	2																					mlid0005502152	SNP_1_23707931	23707931	1.35e-05	0.0395209
Single_field_experiment	As_TX_09	1	25.4662	25.4994	47											mlid0005906769	SNP_1_25470095	25470095	2.03e-05	0.0502132
Single_field_experiment	As_AR_07	1	30.2813	30.2843	4						mlid0006879474	SNP_1_30284278	30284278	8.41e-05	0.15291
Single_field_experiment	As_Fr	1	30.3201	30.3316	3																mlid0006890564	SNP_1_30331564	30331564	2.77e-05	0.0963118
Single_field_experiment	As_Fr	1	30.9278	30.9615	3																mlid0007016512	SNP_1_30961475	30961475	3.92e-05	0.0778312
Single_field_experiment	As_AR_07	1	31.2998	31.4274	222						mlid0007094892	SNP_1_31400436	31400436	3.63e-06	0.230706
Single_field_experiment	As_AR_06	1	33.3449	33.8074	2	mlid0007441280	SNP_1_33344935	33344935	4.79e-05	0.0769296
Single_field_experiment	As_AR_06	1	33.9415	34.3706	2	mlid0007647400	SNP_1_34370642	34370642	1.54e-05	-0.0736995
Single_field_experiment	As_TX_09	1	33.9994	34.0343	2											mlid0007572800	SNP_1_34034291	34034291	6.84e-05	-0.0980744
Single_field_experiment	As_AR_07	1	34.3174	34.3291	2						mlid0007636693	SNP_1_34317393	34317393	1.43e-05	0.231382
Single_field_experiment	As_AR_07	1	34.5545	34.5889	44						mlid0007686227	SNP_1_34557481	34557481	1.96e-05	0.255313
Single_field_experiment	As_AR_06	1	39.8372	40.097	81	mlid0008674891	SNP_1_39902102	39902102	4.47e-06	0.135412
Single_field_experiment	As_TX_09	2	1.37013	1.38053	2											mlid0009566229	SNP_2_1380527	1380527	1.43e-05	-0.0667455
Single_field_experiment	As_AR_06	2	21.163	21.3387	4	mlid0014074873	SNP_2_21162954	21162954	2.52e-05	0.191791
Single_field_experiment	As_AR_06	2	22.5957	22.62	3	mlid0014400478	SNP_2_22620009	22620009	3.5e-05	0.0945525
Single_field_experiment	As_Qy	2	25.2679	25.2706	3																					mlid0015057951	SNP_2_25270585	25270585	4.72e-05	0.0438171
Single_field_experiment	As_TX_09	2	32.7858	33.0035	2											mlid0016527428	SNP_2_33003450	33003450	2.5e-05	0.0767319
Single_field_experiment	As_Fr	2	34.4992	34.4993	2																mlid0016789009	SNP_2_34499239	34499239	5.75e-05	-0.0783889
Single_field_experiment	As_Fr	2	34.5305	34.6256	4																mlid0016813001	SNP_2_34606379	34606379	1.56e-06	-0.0728206
Single_field_experiment	As_AR_06	2	34.5791	34.6036	22	mlid0016810516	SNP_2_34592147	34592147	2.7e-05	-0.104895
Single_field_experiment	As_Fr	3	5.18283	5.21915	2																mlid0017956255	SNP_3_5182829	5182829	6.08e-05	-0.105338
Single_field_experiment	As_Fr	3	5.74908	5.79734	4																mlid0018056298	SNP_3_5791375	5791375	1.16e-05	0.0570129
Single_field_experiment	As_TX_09	3	16.0987	16.103	5											mlid0020132350	SNP_3_16098844	16098844	8.23e-06	-0.0995621
Single_field_experiment	As_TX_09	3	24.4578	24.9027	75											mlid0022222146	SNP_3_24494152	24494152	4.53e-06	-0.0936826
Single_field_experiment	As_AR_07	3	24.8255	25.3546	64						mlid0022386457	SNP_3_25247166	25247166	1.77e-06	-0.124164
Single_field_experiment	As_AR_07	3	25.3149	25.4768	23						mlid0022407325	SNP_3_25352230	25352230	1.99e-05	-0.081585
Single_field_experiment	As_AR_07	3	26.8189	26.8287	5						mlid0022754984	SNP_3_26828389	26828389	1.56e-05	-0.173053
Single_field_experiment	As_TX_09	3	26.9322	27.4298	3											mlid0022871459	SNP_3_27429794	27429794	2.49e-05	-0.113897
Single_field_experiment	As_AR_07	3	27.9477	28.4215	5						mlid0022986413	SNP_3_27948335	27948335	4.22e-06	-0.127896
Single_field_experiment	As_AR_07	3	34.2266	34.8018	114						mlid0024282197	SNP_3_34799490	34799490	6.76e-06	-0.110369
Single_field_experiment	As_AR_06	4	24.1963	24.4457	34	mlid0030807578	SNP_4_24197826	24197826	1.28e-06	0.104343
Single_field_experiment	As_AR_07	4	35.3551	35.3562	4						mlid0032879218	SNP_4_35355133	35355133	6.29e-05	-0.156908
Single_field_experiment	As_AR_07	5	8.13218	8.2329	2						mlid0034722698	SNP_5_8132176	8132176	4.25e-05	-0.133806
Single_field_experiment	As_AR_07	5	12.7049	12.7068	2						mlid0036007195	SNP_5_12706764	12706764	2.66e-05	-0.136362
Single_field_experiment	As_AR_07	5	13.7926	14.2339	3						mlid0036248876	SNP_5_13792641	13792641	4.51e-06	-0.184166
Single_field_experiment	As_AR_06	5	20.8665	20.9872	3	mlid0037966688	SNP_5_20986787	20986787	3.38e-05	0.169429
Single_field_experiment	As_AR_07	5	22.244	22.3837	11						mlid0038234480	SNP_5_22281312	22281312	1.48e-05	-0.112365
Single_field_experiment	As_Qy	5	22.7358	23.1799	9																					mlid0038382997	SNP_5_23036635	23036635	1.3e-05	-0.0548818
Single_field_experiment	As_AR_07	5	23.2818	23.283	2						mlid0038437121	SNP_5_23283003	23283003	6.67e-05	-0.122524
Single_field_experiment	As_AR_07	5	23.6286	24.449	534						mlid0038563759	SNP_5_23950706	23950706	1.1e-06	0.171258
Single_field_experiment	As_AR_07	5	24.0029	24.774	135						mlid0038642352	SNP_5_24388785	24388785	1.87e-07	-0.156339
Single_field_experiment	As_Qy	6	6.28294	6.28335	2																					mlid0041047420	SNP_6_6282943	6282943	4.08e-05	-0.0514317
Single_field_experiment	As_TX_09	6	8.98755	9.02831	4											mlid0041672153	SNP_6_8987545	8987545	1.24e-06	-0.131196
Single_field_experiment	As_TX_09	6	11.303	11.4335	20											mlid0042284095	SNP_6_11427958	11427958	3.17e-05	-0.117803
Single_field_experiment	As_Fr	6	12.6698	12.7515	10																mlid0042589412	SNP_6_12696025	12696025	4.06e-05	0.0541579
Single_field_experiment	As_TX_09	6	12.8819	12.92	2											mlid0042650364	SNP_6_12919995	12919995	4.08e-05	-0.0756535
Single_field_experiment	As_Qy	6	22.7942	22.7942	3																					mlid0045234174	SNP_6_22794177	22794177	7.54e-05	-0.0395108
Single_field_experiment	As_AR_07	6	23.9335	23.9443	4						mlid0045494520	SNP_6_23933532	23933532	4.26e-05	-0.0791898
Single_field_experiment	As_TX_09	7	1.24958	1.26327	2											mlid0047195779	SNP_7_1249582	1249582	3.44e-05	-0.111178
Single_field_experiment	As_AR_07	7	1.69048	1.90929	3						mlid0047332177	SNP_7_1909291	1909291	2.04e-06	-0.15537
Single_field_experiment	As_AR_06	7	1.74455	1.75512	2	mlid0047295063	SNP_7_1744553	1744553	6.54e-05	0.0590175
Single_field_experiment	As_TX_09	7	4.92145	4.93117	2											mlid0047935023	SNP_7_4921449	4921449	5.85e-05	-0.0705107
Single_field_experiment	As_AR_07	7	6.06802	6.06987	2						mlid0048170669	SNP_7_6069869	6069869	1.25e-05	-0.159713
Single_field_experiment	As_AR_07	7	6.35745	6.65965	46						mlid0048287933	SNP_7_6494184	6494184	9.47e-06	0.165583
Single_field_experiment	As_AR_07	7	15.3913	16.0088	173						mlid0050764000	SNP_7_15551740	15551740	1.02e-06	-0.237456
Single_field_experiment	As_AR_06	7	15.4302	15.5494	3	mlid0050763044	SNP_7_15549368	15549368	8.23e-06	0.0567808
Single_field_experiment	As_AR_07	7	16.1217	17.077	449						mlid0051035009	SNP_7_16584325	16584325	2.85e-06	-0.222132
Single_field_experiment	As_AR_07	7	17.089	17.0995	7						mlid0051164259	SNP_7_17089003	17089003	4.57e-05	-0.205935
Single_field_experiment	As_Qy	7	18.1595	18.2143	4																					mlid0051425636	SNP_7_18205274	18205274	3.75e-05	-0.0398298
Single_field_experiment	As_AR_07	7	18.7119	18.8809	66						mlid0051527792	SNP_7_18714655	18714655	2.92e-06	-0.189198
Single_field_experiment	As_Qy	7	19.744	19.7523	3																					mlid0051765039	SNP_7_19752326	19752326	5.18e-05	-0.0367675
Single_field_experiment	As_AR_07	7	20.4977	20.4987	3						mlid0051929356	SNP_7_20497669	20497669	8.52e-05	-0.180208
Single_field_experiment	As_AR_06	7	25.1283	25.1375	8	mlid0052912210	SNP_7_25132817	25132817	2.25e-05	0.0571192
Single_field_experiment	As_AR_06	7	26.514	26.6023	2	mlid0053209498	SNP_7_26602347	26602347	3.31e-05	-0.0921923
Single_field_experiment	As_Fr	8	9.16038	9.74016	8																mlid0056133882	SNP_8_9508630	9508630	1.11e-05	-0.06105
Single_field_experiment	As_TX_09	8	21.5915	21.656	25											mlid0059335525	SNP_8_21607839	21607839	6.26e-06	0.069658
Single_field_experiment	As_Qy	9	1.35812	1.7269	2																					mlid0061083773	SNP_9_1358117	1358117	3.98e-05	-0.0443569
Single_field_experiment	As_Qy	9	3.08265	3.33184	2																					mlid0061616579	SNP_9_3331842	3331842	1.94e-05	-0.044031
Single_field_experiment	As_TX_09	9	4.0424	4.17886	6											mlid0061815844	SNP_9_4178861	4178861	5.02e-05	0.118774
Single_field_experiment	As_TX_09	9	5.39031	5.79206	2+2											mlid0062137929	SNP_9_5390311	5390311	2.21e-05	-0.0844171
Single_field_experiment	As_AR_07	9	6.83057	6.83209	2						mlid0062530438	SNP_9_6830568	6830568	4.6e-05	0.0858092
Single_field_experiment	As_AR_07	9	9.84049	9.95855	3						mlid0063317279	SNP_9_9840492	9840492	5.87e-05
Single_field_experiment	As_AR_07	9	10.3158	10.3207	4						mlid0063442384	SNP_9_10319032	10319032	2.01e-05	0.153162
Single_field_experiment	As_AR_06	9	16.6709	17.0976	3	mlid0065047295	SNP_9_17097617	17097617	1.61e-05	0.224767
Single_field_experiment	As_Fr	9	17.5561	17.5561	2																mlid0065138961	SNP_9_17556117	17556117	5.16e-05	0.0955246
Single_field_experiment	As_AR_06	9	20.7307	20.7434	2	mlid0065741011	SNP_9_20743446	20743446	8.41e-06	0.224767
Single_field_experiment	As_AR_07	10	10.6202	10.7801	3						mlid0069210204	SNP_10_10780142	10780142	4.68e-05	0.227096
Single_field_experiment	As_Qy	11	26.4992	26.5009	2																					mlid0078525701	SNP_11_26499166	26499166	1.47e-06	-0.0413044
Single_field_experiment	As_Qy	11	27.486	27.4866	9																					mlid0078803380	SNP_11_27486202	27486202	4.49e-05	-0.0339799
Single_field_experiment	As_Qy	11	27.8518	27.8519	2																					mlid0078899511	SNP_11_27851786	27851786	1.04e-05	0.0423399
Single_field_experiment	As_Fr	11	28.7436	28.7469	2																mlid0079121460	SNP_11_28743630	28743630	2.38e-05	-0.0358501
Single_field_experiment	As_Qy	11	28.8982	29.0004	5																					mlid0079164954	SNP_11_28898170	28898170	3.8e-05	0.0394331
Single_field_experiment	As_TX_09	12	0.992645	1.0889	2											mlid0079368765	SNP_12_992645	992645	2.98e-06	-0.0792989
Single_field_experiment	As_TX_09	12	4.72061	5.09371	3											mlid0080168942	SNP_12_4720612	4720612	1.99e-05	-0.0801998
Single_field_experiment	As_TX_09	12	5.40163	5.46031	2											mlid0080334656	SNP_12_5401635	5401635	4.94e-05	-0.0868928
Single_field_experiment	As_TX_09	12	5.86586	6.21724	2											mlid0080552197	SNP_12_6217241	6217241	4.41e-06	-0.11059
Single_field_experiment	As_TX_09	12	13.6174	13.9933	2											mlid0082693508	SNP_12_13617419	13617419	3.01e-05	-0.103138
Single_field_experiment	As_AR_07	12	16.9894	17.2602	81						mlid0083736519	SNP_12_17260249	17260249	1.62e-06	-0.165034
	Number of QTLs identified in each field site					14					31					21					10					14
	QTL effect size more than 10%									8					27					10					3
Notes: The QLTs with the effect sizes greater than 10% were highlighted with red font color, the QTLs were identified in the more than one field sites were highlighted with green color

## Sheet: TableS3
Supplementary Table 3 The QTLs for grain As concentration by using multi_experiments GWAS
Traits	CHR	Start (Mb)	stop (Mb)	Number of significant SNPs in this region	Peak SNP ID	Peak SNP	Peak SNP position (Bp)	P value of peak SNP	minor allele	major allele	MAF
Multi_field_experiments	1	0.321739	0.381943	4	mlid0000062186	SNP_1_321739	321739	6.25e-05	T	A	0.417
Multi_field_experiments	1	5.38739	5.3876	4	mlid0001090056	SNP_1_5387597	5387597	1.78e-05	T	C	0.154
Multi_field_experiments	1	5.96762	5.96765	2	mlid0001205466	SNP_1_5967655	5967655	2.45e-05	T	C	0.113
Multi_field_experiments	1	7.72932	7.76474	2	mlid0001565893	SNP_1_7729316	7729316	1.51e-05	T	G	0.336
Multi_field_experiments	1	10.7126	11.0576	12	mlid0002250728	SNP_1_10945759	10945759	4.68e-06	T	C	0.342
Multi_field_experiments	1	10.892	11.3275	3	mlid0002324764	SNP_1_11266319	11266319	7.23e-06	C	T	0.107
Multi_field_experiments	1	11.2789	12.1352	181	mlid0002447312	SNP_1_11742817	11742817	3.01e-07	C	T	0.101
Multi_field_experiments	1	12.3721	12.402	3	mlid0002613640	SNP_1_12401968	12401968	9.19e-06	A	G	0.221
Multi_field_experiments	1	23.5228	23.5515	8	mlid0005462107	SNP_1_23551483	23551483	1.23e-05	T	C	0.269
Multi_field_experiments	1	23.7162	23.7166	2	mlid0005504447	SNP_1_23716245	23716245	8.46e-07	T	C	0.053
Multi_field_experiments	1	27.5148	27.5158	3	mlid0006324830	SNP_1_27514809	27514809	5.19e-05	G	A	0.065
Multi_field_experiments	1	30.9614	31.4247	34	mlid0007094892	SNP_1_31400436	31400436	8.99e-06	A	G	0.377
Multi_field_experiments	1	33.2679	33.2679	2	mlid0007424895	SNP_1_33267878	33267878	3.04e-05	C	A	0.271
Multi_field_experiments	1	33.437	33.8082	11	mlid0007529820	SNP_1_33807370	33807370	5.3e-06	A	C	0.326
Multi_field_experiments	1	33.842	34.3291	16	mlid0007636693	SNP_1_34317393	34317393	8.74e-08	T	G	0.362
Multi_field_experiments	1	39.9898	40.0896	26	mlid0008707281	SNP_1_40086034	40086034	1.15e-05	T	G	0.377
Multi_field_experiments	2	7.10622	7.10623	2	mlid0010713863	SNP_2_7106235	7106235	4.57e-05	T	C	0.206
Multi_field_experiments	2	20.7563	21.3892	7	mlid0014074873	SNP_2_21162954	21162954	2.57e-06	T	G	0.405
Multi_field_experiments	2	25.2419	25.2706	5	mlid0015057951	SNP_2_25270585	25270585	2.57e-06	A	G	0.498
Multi_field_experiments	2	34.4992	34.4993	2	mlid0016789009	SNP_2_34499239	34499239	4.97e-05	C	T	0.069
Multi_field_experiments	2	34.5305	34.8153	36	mlid0016806955	SNP_2_34579119	34579119	6.24e-07	G	A	0.059
Multi_field_experiments	3	13.0551	13.0557	3	mlid0019407411	SNP_3_13055352	13055352	4.64e-06	G	A	0.083
Multi_field_experiments	3	24.4578	24.8134	76	mlid0022246559	SNP_3_24615779	24615779	9.55e-07	T	C	0.289
Multi_field_experiments	3	25.2073	25.2472	4	mlid0022386457	SNP_3_25247166	25247166	3.52e-05	A	G	0.186
Multi_field_experiments	3	25.423	25.4513	2	mlid0022428111	SNP_3_25422968	25422968	4.15e-05	G	A	0.354
Multi_field_experiments	3	28.9196	28.9759	16	mlid0023179499	SNP_3_28946696	28946696	8.59e-06	G	A	0.111
Multi_field_experiments	3	31.7747	31.8056	2	mlid0023716041	SNP_3_31805576	31805576	4.4e-06	G	T	0.391
Multi_field_experiments	3	32.468	32.5163	2	mlid0023836503	SNP_3_32468013	32468013	5.19e-05	T	C	0.401
Multi_field_experiments	3	33.727	33.729	2	mlid0024074313	SNP_3_33728976	33728976	5.67e-06	T	C	0.069
Multi_field_experiments	3	34.215	34.2738	21	mlid0024181637	SNP_3_34273609	34273609	9.93e-06	T	C	0.229
Multi_field_experiments	3	34.371	34.8538	598	mlid0024279824	SNP_3_34790471	34790471	4.57e-07	C	T	0.229
Multi_field_experiments	4	19.874	19.8768	2	mlid0029894491	SNP_4_19873977	19873977	9.81e-06	T	C	0.083
Multi_field_experiments	4	20.5523	20.5762	7	mlid0030038055	SNP_4_20576157	20576157	4.84e-05	C	T	0.184
Multi_field_experiments	4	24.1978	24.3475	3	mlid0030807578	SNP_4_24197826	24197826	3.73e-05	T	C	0.164
Multi_field_experiments	4	31.641	31.6411	2	mlid0032199423	SNP_4_31641088	31641088	7.71e-05	A	T	0.136
Multi_field_experiments	5	0.670459	0.961748	65	mlid0033076551	SNP_5_894043	894043	3.53e-07	T	A	0.409
Multi_field_experiments	5	22.124	22.54	191	mlid0038255842	SNP_5_22385636	22385636	4.38e-08	A	G	0.14
Multi_field_experiments	5	22.6689	23.2844	3	mlid0038409150	SNP_5_23157561	23157561	5.26e-06	A	G	0.409
Multi_field_experiments	5	23.4731	24.449	1370	mlid0038563759	SNP_5_23950706	23950706	6.82e-10	C	T	0.119
Multi_field_experiments	5	23.6395	23.885	14	mlid0038551409	SNP_5_23884476	23884476	2.34e-07	G	C	0.109
Multi_field_experiments	5	23.8983	24.8626	433	mlid0038642352	SNP_5_24388785	24388785	3.92e-09	C	T	0.247
Multi_field_experiments	6	1.93922	2.28033	61	mlid0040194784	SNP_6_2154090	2154090	4.97e-07	T	C	0.061
Multi_field_experiments	6	3.9812	3.98142	4	mlid0040552745	SNP_6_3981204	3981204	2.95e-05	T	C	0.055
Multi_field_experiments	6	4.396	4.42757	2	mlid0040640279	SNP_6_4395999	4395999	6.51e-05	A	T	0.057
Multi_field_experiments	6	6.10159	6.22738	3	mlid0041007030	SNP_6_6101589	6101589	9.65e-05	T	C	0.192
Multi_field_experiments	6	6.54023	6.611	4	mlid0041103882	SNP_6_6540226	6540226	4.01e-06	A	G	0.138
Multi_field_experiments	6	11.2192	11.4647	69	mlid0042284409	SNP_6_11428714	11428714	4.18e-06	C	T	0.156
Multi_field_experiments	6	11.901	11.9461	4	mlid0042409799	SNP_6_11945583	11945583	4.17e-05	T	C	0.136
Multi_field_experiments	6	12.2781	12.3977	8	mlid0042519984	SNP_6_12394319	12394319	4.23e-05	T	G	0.087
Multi_field_experiments	6	12.6121	12.696	12	mlid0042583467	SNP_6_12671212	12671212	5.8e-05	A	G	0.265
Multi_field_experiments	6	12.6908	12.92	5	mlid0042650364	SNP_6_12919995	12919995	1.89e-05	A	T	0.421
Multi_field_experiments	6	13.9575	14.3779	7	mlid0042965246	SNP_6_14200846	14200846	4.8e-05	C	T	0.433
Multi_field_experiments	6	14.3941	15.0607	16	mlid0043155529	SNP_6_14885658	14885658	1.43e-05	C	T	0.433
Multi_field_experiments	6	15.345	16.2228	19	mlid0043450236	SNP_6_15807416	15807416	3.82e-06	G	A	0.439
Multi_field_experiments	6	16.4728	16.5866	4	mlid0043656750	SNP_6_16586637	16586637	7.24e-06	T	C	0.455
Multi_field_experiments	6	16.6851	17.6145	36	mlid0043795597	SNP_6_17155146	17155146	3.62e-06	A	G	0.316
Multi_field_experiments	6	17.4413	17.5393	21	mlid0043879874	SNP_6_17450428	17450428	5.87e-05	A	G	0.075
Multi_field_experiments	6	17.5068	17.5967	2	mlid0043914721	SNP_6_17596726	17596726	6.5e-06	T	C	0.348
Multi_field_experiments	6	19.0946	19.4358	35	mlid0044370237	SNP_6_19363996	19363996	4.74e-06	A	T	0.211
Multi_field_experiments	6	19.8727	19.8752	7	mlid0044494120	SNP_6_19873507	19873507	1.64e-05	A	G	0.14
Multi_field_experiments	6	20.9391	20.9608	32	mlid0044762500	SNP_6_20954471	20954471	2.62e-05	C	T	0.419
Multi_field_experiments	6	28.8958	29.1891	2	mlid0046580161	SNP_6_29189108	29189108	4.59e-05	G	A	0.093
Multi_field_experiments	7	4.92145	4.93117	2	mlid0047935023	SNP_7_4921449	4921449	5.62e-05	A	G	0.079
Multi_field_experiments	7	5.03931	5.55845	15	mlid0048066342	SNP_7_5521133	5521133	2.09e-06	A	G	0.16
Multi_field_experiments	7	5.64585	6.06987	4	mlid0048170669	SNP_7_6069869	6069869	2.84e-08	T	G	0.099
Multi_field_experiments	7	6.73257	6.73563	2	mlid0048346870	SNP_7_6732565	6732565	2.14e-09	A	G	0.095
Multi_field_experiments	7	7.05339	7.18642	35	mlid0048439862	SNP_7_7122674	7122674	5.74e-06	G	A	0.107
Multi_field_experiments	7	9.49572	9.49624	3	mlid0049058800	SNP_7_9495719	9495719	6.94e-05	T	C	0.067
Multi_field_experiments	7	11.9011	12.3924	5	mlid0049761608	SNP_7_11906587	11906587	6.52e-07	A	C	0.071
Multi_field_experiments	7	12.2943	12.7613	5	mlid0049983467	SNP_7_12536534	12536534	1.29e-05	A	G	0.132
Multi_field_experiments	7	15.3913	16.0696	510	mlid0050779746	SNP_7_15608392	15608392	2.31e-08	T	C	0.144
Multi_field_experiments	7	15.963	16.9135	40	mlid0050988692	SNP_7_16414047	16414047	8.14e-06	T	C	0.291
Multi_field_experiments	7	16.1121	17.077	619	mlid0051035009	SNP_7_16584325	16584325	5.76e-09	A	G	0.146
Multi_field_experiments	7	17.089	17.1854	17	mlid0051164259	SNP_7_17089003	17089003	1.79e-07	C	A	0.15
Multi_field_experiments	7	17.7353	18.1255	12	mlid0051322312	SNP_7_17735287	17735287	1.7e-05	A	G	0.119
Multi_field_experiments	7	18.7106	19.049	197	mlid0051527792	SNP_7_18714655	18714655	6.89e-09	A	G	0.194
Multi_field_experiments	7	20.3552	20.4083	5	mlid0051898136	SNP_7_20355169	20355169	1.33e-05	A	G	0.221
Multi_field_experiments	7	20.4977	20.4987	3	mlid0051929356	SNP_7_20497669	20497669	9.14e-05	T	C	0.415
Multi_field_experiments	7	20.9473	21.1678	55	mlid0052084967	SNP_7_21127073	21127073	7.41e-09	C	A	0.132
Multi_field_experiments	7	24.3911	24.5582	31	mlid0052794746	SNP_7_24526919	24526919	2.82e-06	T	C	0.2
Multi_field_experiments	7	25.1355	25.2129	8	mlid0052912636	SNP_7_25135519	25135519	1.43e-05	A	G	0.287
Multi_field_experiments	7	25.6968	25.8253	2	mlid0053045899	SNP_7_25825301	25825301	1.99e-05	T	C	0.19
Multi_field_experiments	8	9.17588	9.22204	54	mlid0056059573	SNP_8_9191532	9191532	1.54e-05	C	T	0.32
Multi_field_experiments	8	10.5334	10.5357	2	mlid0056417321	SNP_8_10535662	10535662	2.57e-06	A	C	0.051
Multi_field_experiments	8	18.8023	18.8147	2	mlid0058684639	SNP_8_18802263	18802263	5.31e-07	T	A	0.067
Multi_field_experiments	8	21.6078	21.6531	8	mlid0059341771	SNP_8_21638221	21638221	5.97e-05	T	C	0.496
Multi_field_experiments	8	26.7926	26.9966	14	mlid0060397007	SNP_8_26839826	26839826	2.19e-05	T	C	0.215
Multi_field_experiments	9	1.07282	1.84766	1074	mlid0061083773	SNP_9_1358117	1358117	8.15e-07	C	G	0.32
Multi_field_experiments	9	1.86213	2.41741	66	mlid0061235694	SNP_9_1968082	1968082	2.2e-06	A	T	0.304
Multi_field_experiments	9	3.33184	3.39951	2	mlid0061616579	SNP_9_3331842	3331842	1.18e-06	G	A	0.283
Multi_field_experiments	9	5.39031	5.79206	2	mlid0062137929	SNP_9_5390311	5390311	4.93e-05	A	T	0.433
Multi_field_experiments	9	15.713	15.8779	15	mlid0064756439	SNP_9_15714814	15714814	1.21e-05	T	C	0.095
Multi_field_experiments	9	19.5275	19.5449	7	mlid0065511461	SNP_9_19527469	19527469	2.41e-05	G	A	0.156
Multi_field_experiments	9	20.281	20.3045	8	mlid0065656082	SNP_9_20286319	20286319	3.24e-05	T	C	0.235
Multi_field_experiments	9	20.8944	21.1197	6	mlid0065771589	SNP_9_20894398	20894398	3.47e-06	T	A	0.235
Multi_field_experiments	9	21.3581	21.3595	3	mlid0065853073	SNP_9_21358177	21358177	5.63e-05	A	G	0.061
Multi_field_experiments	10	1.7655	1.76559	3	mlid0066636728	SNP_10_1765504	1765504	1.98e-05	A	T	0.221
Multi_field_experiments	10	21.9319	22.2886	53	mlid0071632401	SNP_10_21941905	21941905	4.76e-07	G	A	0.144
Multi_field_experiments	11	0.854772	0.905266	3	mlid0072018572	SNP_11_905266	905266	2.54e-05	T	C	0.103
Multi_field_experiments	11	8.33106	8.47616	3	mlid0073710976	SNP_11_8476161	8476161	1.78e-05	A	G	0.081
Multi_field_experiments	11	21.1469	21.147	2	mlid0077132764	SNP_11_21146929	21146929	9.16e-05	T	A	0.089
Multi_field_experiments	11	26.439	26.4395	3	mlid0078507209	SNP_11_26439267	26439267	1.55e-06	A	G	0.075
Multi_field_experiments	11	27.486	27.4866	8	mlid0078803380	SNP_11_27486202	27486202	7.48e-05	A	C	0.13
Multi_field_experiments	11	27.7759	27.7999	2	mlid0078875385	SNP_11_27775852	27775852	3.55e-05	A	G	0.119
Multi_field_experiments	11	27.8518	27.8519	2	mlid0078899554	SNP_11_27851874	27851874	1.94e-05	T	C	0.219
Multi_field_experiments	12	4.90137	5.1365	2	mlid0080210967	SNP_12_4901374	4901374	2.54e-05	T	C	0.156
Multi_field_experiments	12	5.86586	6.21724	2	mlid0080439162	SNP_12_5865859	5865859	6.7e-06	G	T	0.051
Multi_field_experiments	12	13.2506	13.7059	4	mlid0082685658	SNP_12_13581480	13581480	3.82e-05	A	G	0.16
Multi_field_experiments	12	14.1177	14.7699	151	mlid0082919763	SNP_12_14415102	14415102	3.2e-07	T	C	0.182
Multi_field_experiments	12	14.6899	15.1026	28	mlid0083087865	SNP_12_14969363	14969363	4.4e-06	G	T	0.19
Multi_field_experiments	12	18.7582	18.8491	3	mlid0084166112	SNP_12_18849115	18849115	4.74e-05	T	G	0.134

## Sheet: TableS4
Supplementary Table 4. Comparison the QTLs for grain As in RDP1 identified in this study and Norton et al.,2014
							single-loci GWA																									co-detected with multi_loci GWAS	co-detected with QTLs identified in from the all population in Norton et al., 2024(QTLs identified from the All population, used the same standard to count the QLTs (significant SNP>1, and the single SNP were discarded), there are a total of 15 QTL, among these 15 QTLs, nine were also co-identifed in this study.)	candidate genes
							As_AR_06 (single_experiment)				As_AR_07 (single_experiment)				As_TX_09 (single_experiment)				As_Fr (single_experiment)				As_Qy (single_experiment)				As_multi_experiments						the peak SNP positions of each QTLs (Mb)
GWAS	Traits	CHR	QTL start (Mb)	QTL stop (Mb)	No. of sig. SNPs in this QTL region	(-log10 P of peak SNP)	Peak SNP ID	Peak SNP	Peak SNP position (Bp)	P value of peak SNP	Peak SNP ID	Peak SNP	Peak SNP position (Bp)	P value of peak SNP	Peak SNP ID	Peak SNP	Peak SNP position (Bp)	P value of peak SNP	Peak SNP ID	Peak SNP	Peak SNP position (Bp)	P value of peak SNP	Peak SNP ID	Peak SNP	Peak SNP position (Bp)	P value of peak SNP	Peak SNP ID	Peak SNP	Peak SNP position (Bp)	P value of peak SNP	QTLs detected in both single and multi_experiments GWAS
Multi_field_experiments		1	0.321739	0.381943	4	4.20412																					mlid0000062186	SNP_1_321739	321739	6.25e-05
Multi_field_experiments		1	5.38739	5.3876	4	4.74958																					mlid0001090056	SNP_1_5387597	5387597	1.78e-05
Multi_field_experiments		1	5.96762	5.96765	2	4.61083																					mlid0001205466	SNP_1_5967655	5967655	2.45e-05
Single_field_experiment	As_TX_09	1	6.18015	6.54437	51	5.32148																	mlid0001271385	SNP_1_6271277	6271277	4.77e-06
Multi_field_experiments		1	7.72932	7.76474	2	4.82102																					mlid0001565893	SNP_1_7729316	7729316	1.51e-05
Multi_field_experiments		1	10.7126	11.0576	12	5.32975																					mlid0002250728	SNP_1_10945759	10945759	4.68e-06
Multi_field_experiments		1	10.892	11.3275	3	5.14086																					mlid0002324764	SNP_1_11266319	11266319	7.23e-06
Multi_field_experiments		1	11.2789	12.1352	181	6.52143																					mlid0002447312	SNP_1_11742817	11742817	3.01e-07		SNP_1_11876654,SNP_1_11955697
Multi_field_experiments		1	12.3721	12.402	3	5.03668																					mlid0002613640	SNP_1_12401968	12401968	9.19e-06
Single_field_experiment	As_TX_09	1	17.0044	17.2439	3	5.0511									mlid0003972045	SNP_1_17243857	17243857	8.89e-06
Multi_field_experiments		1	23.5228	23.5515	8	4.91009																					mlid0005462107	SNP_1_23551483	23551483	1.23e-05
Single_field_experiment	As_Qy	1	23.7079	23.8158	2	4.86967																	mlid0005502152	SNP_1_23707931	23707931	1.35e-05					1				LOC_Os01g41720
Multi_field_experiments		1	23.7162	23.7166	2	6.07263																					mlid0005504447	SNP_1_23716245	23716245	8.46e-07
Single_field_experiment	As_TX_09	1	25.4662	25.4994	47	4.6925									mlid0005906769	SNP_1_25470095	25470095	2.03e-05
Multi_field_experiments		1	27.5148	27.5158	3	4.28483																					mlid0006324830	SNP_1_27514809	27514809	5.19e-05
Single_field_experiment	As_AR_07	1	30.2813	30.2843	4	4.0752					mlid0006879474	SNP_1_30284278	30284278	8.41e-05
Single_field_experiment	As_Fr	1	30.3201	30.3316	3	4.55752													mlid0006890564	SNP_1_30331564	30331564	2.77e-05
Single_field_experiment	As_Fr	1	30.9278	30.9615	3	4.40671													mlid0007016512	SNP_1_30961475	30961475	3.92e-05										SNP_1_30876860,SNP_1_30877239
Multi_field_experiments		1	30.9614	31.4247	34	5.04624																					mlid0007094892	SNP_1_31400436	31400436	8.99e-06	2	SNP_1_31421621,SNP_1_31536782			LOC_Os01g56400
Single_field_experiment	As_AR_07	1	31.2998	31.4274	222	5.44009					mlid0007094892	SNP_1_31400436	31400436	3.63e-06
Multi_field_experiments		1	33.2679	33.2679	2	4.51713																					mlid0007424895	SNP_1_33267878	33267878	3.04e-05	3
Single_field_experiment	As_AR_06	1	33.3449	33.8074	2	4.31966	mlid0007441280	SNP_1_33344935	33344935	4.79e-05
Multi_field_experiments		1	33.437	33.8082	11	5.27572																					mlid0007529820	SNP_1_33807370	33807370	5.3e-06
Multi_field_experiments		1	33.842	34.3291	14	7.05849																					mlid0007636693	SNP_1_34317393	34317393	8.74e-08	4	SNP_1_34323683
Single_field_experiment	As_AR_06	1	33.9415	34.3706	2	4.81248	mlid0007647400	SNP_1_34370642	34370642	1.54e-05
Single_field_experiment	As_TX_09	1	33.9994	34.0343	2	4.16494									mlid0007572800	SNP_1_34034291	34034291	6.84e-05															34.0172
Single_field_experiment	As_AR_07	1	34.3174	34.3291	2	4.84466					mlid0007636693	SNP_1_34317393	34317393	1.43e-05
Single_field_experiment	As_AR_07	1	34.5545	34.5889	44	4.70774					mlid0007686227	SNP_1_34557481	34557481	1.96e-05
Single_field_experiment	As_AR_06	1	39.8372	40.097	81	5.34969	mlid0008674891	SNP_1_39902102	39902102	4.47e-06																					5
Multi_field_experiments		1	39.9898	40.0896	26	4.9393																					mlid0008707281	SNP_1_40086034	40086034	1.15e-05
Single_field_experiment	As_TX_09	2	1.37013	1.38053	2	4.84466									mlid0009566229	SNP_2_1380527	1380527	1.43e-05
Multi_field_experiments		2	7.10622	7.10623	2	4.34008																					mlid0010713863	SNP_2_7106235	7106235	4.57e-05				OsNIP1;1
Multi_field_experiments		2	20.7563	21.3892	7	5.59007																					mlid0014074873	SNP_2_21162954	21162954	2.57e-06	6				LOC_Os02g36570
Single_field_experiment	As_AR_06	2	21.163	21.3387	4	4.5986	mlid0014074873	SNP_2_21162954	21162954	2.52e-05
Single_field_experiment	As_AR_06	2	22.5957	22.62	3	4.45593	mlid0014400478	SNP_2_22620009	22620009	3.5e-05
Multi_field_experiments		2	25.2419	25.2706	5	5.59007																					mlid0015057951	SNP_2_25270585	25270585	2.57e-06	7
Single_field_experiment	As_Qy	2	25.2679	25.2706	3	4.32606																	mlid0015057951	SNP_2_25270585	25270585	4.72e-05
Single_field_experiment	As_TX_09	2	32.7858	33.0035	2	4.60206									mlid0016527428	SNP_2_33003450	33003450	2.5e-05
Multi_field_experiments		2	34.4992	34.4993	2	4.30364																					mlid0016789009	SNP_2_34499239	34499239	4.97e-05	8
Single_field_experiment	As_Fr	2	34.4992	34.4993	2	4.24033													mlid0016789009	SNP_2_34499239	34499239	5.75e-05
Multi_field_experiments		2	34.5305	34.8153	36	6.20482																					mlid0016806955	SNP_2_34579119	34579119	6.24e-07	9	SNP_2_34564546,SNP_2_34591582,SNP_2_34977775
Single_field_experiment	As_Fr	2	34.5305	34.6256	4	5.80688													mlid0016813001	SNP_2_34606379	34606379	1.56e-06
Single_field_experiment	As_AR_06	2	34.5791	34.6036	22	4.56864	mlid0016810516	SNP_2_34592147	34592147	2.7e-05
Single_field_experiment	As_Fr	3	5.18283	5.21915	2	4.2161													mlid0017956255	SNP_2_5182829	5182829	6.08e-05												SULTR1;1
Single_field_experiment	As_Fr	3	5.74908	5.79734	4	4.93554													mlid0018056298	SNP_3_5791375	5791375	1.16e-05
Multi_field_experiments		3	13.0551	13.0557	3	5.33348																					mlid0019407411	SNP_3_13055352	13055352	4.64e-06		SNP_3_13056272
Single_field_experiment	As_TX_09	3	16.0987	16.103	5	5.0846									mlid0020132350	SNP_3_16098844	16098844	8.23e-06
Multi_field_experiments		3	24.4578	24.8134	76	6.02																					mlid0022246559	SNP_3_24615779	24615779	9.55e-07	10	SNP_3_24636405
Single_field_experiment	As_TX_09	3	24.4578	24.9027	71+4	5.3439									mlid0022222146	SNP_3_24494152	24494152	4.53e-06
Single_field_experiment	As_AR_07	3	24.8255	25.3546	64	5.75203					mlid0022386457	SNP_3_25247166	25247166	1.77e-06																	11
Multi_field_experiments		3	25.2073	25.2472	4	4.45346																					mlid0022386457	SNP_3_25247166	25247166	3.52e-05
Single_field_experiment	As_AR_07	3	25.3149	25.4768	23	4.70115					mlid0022407325	SNP_3_25352230	25352230	1.99e-05																	12
Multi_field_experiments		3	25.423	25.4513	2	4.38195																					mlid0022428111	SNP_3_25422968	25422968	4.15e-05
Single_field_experiment	As_AR_07	3	26.8189	26.8287	5	4.80688					mlid0022754984	SNP_3_26828389	26828389	1.56e-05
Single_field_experiment	As_TX_09	3	26.9322	27.4298	3	4.6038									mlid0022871459	SNP_3_27429794	27429794	2.49e-05
Single_field_experiment	As_AR_07	3	27.9477	28.4215	5	5.37469					mlid0022986413	SNP_3_27948335	27948335	4.22e-06
Multi_field_experiments		3	28.9196	28.9759	16	5.06601																					mlid0023179499	SNP_3_28946696	28946696	8.59e-06					LOC_Os03g49440
Multi_field_experiments		3	31.7747	31.8056	2	5.35655																					mlid0023716041	SNP_3_31805576	31805576	4.4e-06
Multi_field_experiments		3	32.468	32.5163	2	4.28483																					mlid0023836503	SNP_3_32468013	32468013	5.19e-05
Multi_field_experiments		3	33.727	33.729	2	5.24642																					mlid0024074313	SNP_3_33728976	33728976	5.67e-06
Multi_field_experiments		3	34.215	34.2738	21	5.00305																					mlid0024181637	SNP_3_34273609	34273609	9.93e-06
Single_field_experiment	As_AR_07	3	34.2266	34.8018	114	5.17005					mlid0024282197	SNP_3_34799490	34799490	6.76e-06																	13
Multi_field_experiments		3	34.371	34.8538	598	6.34008																					mlid0024279824	SNP_3_34790471	34790471	4.57e-07
Multi_field_experiments		4	19.874	19.8768	2	5.00833																					mlid0029894491	SNP_4_19873977	19873977	9.81e-06
Multi_field_experiments		4	20.5523	20.5762	7	4.31515																					mlid0030038055	SNP_4_20576157	20576157	4.84e-05
Single_field_experiment	As_AR_06	4	24.1963	24.4457	34	5.89279	mlid0030807578	SNP_4_24197826	24197826	1.28e-06																					14
Multi_field_experiments		4	24.1978	24.3475	3	4.42829																					mlid0030807578	SNP_4_24197826	24197826	3.73e-05			24.0102
Multi_field_experiments		4	31.641	31.6411	2	4.11295																					mlid0032199423	SNP_4_31641088	31641088	7.71e-05		SNP_4_31803015		OsABCC1
Single_field_experiment	As_AR_07	4	35.3551	35.3562	4	4.20135					mlid0032879218	SNP_4_35355133	35355133	6.29e-05
Multi_field_experiments		5	0.670459	0.961748	65	6.45223																					mlid0033076551	SNP_5_894043	894043	3.53e-07
Single_field_experiment	As_AR_07	5	8.13218	8.2329	2	4.37161					mlid0034722698	SNP_5_8132176	8132176	4.25e-05
Single_field_experiment	As_AR_07	5	12.7049	12.7068	2	4.57512					mlid0036007195	SNP_5_12706764	12706764	2.66e-05
Single_field_experiment	As_AR_07	5	13.7926	14.2339	3	5.34582					mlid0036248876	SNP_5_13792641	13792641	4.51e-06
Single_field_experiment	As_AR_06	5	20.8665	20.9872	3	4.47108	mlid0037966688	SNP_5_20986787	20986787	3.38e-05
Multi_field_experiments		5	22.124	22.54	191	7.35853																					mlid0038255842	SNP_5_22385636	22385636	4.38e-08	15
Single_field_experiment	As_AR_07	5	22.244	22.3837	11	4.82974					mlid0038234480	SNP_5_22281312	22281312	1.48e-05																			22.125
Multi_field_experiments		5	22.6689	23.2844	3	5.27901																					mlid0038409150	SNP_5_23157561	23157561	5.26e-06
Single_field_experiment	As_Qy	5	22.7358	23.1799	9	4.88606																	mlid0038382997	SNP_5_23036635	23036635	1.3e-05
Single_field_experiment	As_AR_07	5	23.2818	23.283	2	4.17587					mlid0038437121	SNP_5_23283003	23283003	6.67e-05
Multi_field_experiments		5	23.4731	24.449	1370	9.16622																					mlid0038563759	SNP_5_23950706	23950706	6.82e-10	16
Single_field_experiment	As_AR_07	5	23.6286	24.449	534	5.95861					mlid0038563759	SNP_5_23950706	23950706	1.1e-06
Multi_field_experiments		5	23.6395	23.885	14	6.63078																					mlid0038551409	SNP_5_23884476	23884476	2.34e-07
Multi_field_experiments		5	23.8983	24.8626	433	8.40671																					mlid0038642352	SNP_5_24388785	24388785	3.92e-09	17
Single_field_experiment	As_AR_07	5	24.0029	24.774	135	6.72816					mlid0038642352	SNP_5_24388785	24388785	1.87e-07																				OsAIR1
Multi_field_experiments		6	1.93922	2.28033	61	6.30364																					mlid0040194784	SNP_6_2154090	2154090	4.97e-07
Multi_field_experiments		6	3.9812	3.98142	4	4.53018																					mlid0040552745	SNP_6_3981204	3981204	2.95e-05
Multi_field_experiments		6	4.396	4.42757	2	4.18642																					mlid0040640279	SNP_6_4395999	4395999	6.51e-05
Multi_field_experiments		6	6.10159	6.22738	3	4.01547																					mlid0041007030	SNP_6_6101589	6101589	9.65e-05
Single_field_experiment	As_Qy	6	6.28294	6.28335	2	4.38934																	mlid0041047420	SNP_6_6282943	6282943	4.08e-05
Multi_field_experiments		6	6.54023	6.611	4	5.39686																					mlid0041103882	SNP_6_6540226	6540226	4.01e-06				OsNIP2;2(Lsi6)
Single_field_experiment	As_TX_09	6	8.98755	9.02831	4	5.90658									mlid0041672153	SNP_6_8987545	8987545	1.24e-06
Multi_field_experiments		6	11.2192	11.4647	69	5.37882																					mlid0042284409	SNP_6_11428714	11428714	4.18e-06	18
Single_field_experiment	As_TX_09	6	11.303	11.4335	20	4.49894									mlid0042284095	SNP_6_11427958	11427958	3.17e-05
Multi_field_experiments		6	11.901	11.9461	4	4.37986																					mlid0042409799	SNP_6_11945583	11945583	4.17e-05
Multi_field_experiments		6	12.2781	12.3977	8	4.37366																					mlid0042519984	SNP_6_12394319	12394319	4.23e-05
Multi_field_experiments		6	12.6121	12.696	12	4.23657																					mlid0042583467	SNP_6_12671212	12671212	5.8e-05	19
Single_field_experiment	As_Fr	6	12.6698	12.7515	10	4.39147													mlid0042589412	SNP_6_12696025	12696025	4.06e-05
Multi_field_experiments		6	12.6908	12.92	5	4.72354																					mlid0042650364	SNP_6_12919995	12919995	1.89e-05	20
Single_field_experiment	As_TX_09	6	12.8819	12.92	2	4.38934									mlid0042650364	SNP_6_12919995	12919995	4.08e-05
Multi_field_experiments		6	13.9575	14.3779	7	4.31876																					mlid0042965246	SNP_6_14200846	14200846	4.8e-05
Multi_field_experiments		6	14.3941	15.0607	16	4.84466																					mlid0043155529	SNP_6_14885658	14885658	1.43e-05
Multi_field_experiments		6	15.345	16.2228	19	5.41794																					mlid0043450236	SNP_6_15807416	15807416	3.82e-06
Multi_field_experiments		6	16.4728	16.5866	4	5.14026																					mlid0043656750	SNP_6_16586637	16586637	7.24e-06
Multi_field_experiments		6	16.6851	17.6145	36	5.44129																					mlid0043795597	SNP_6_17155146	17155146	3.62e-06
Multi_field_experiments		6	17.4413	17.5393	21	4.23136																					mlid0043879874	SNP_6_17450428	17450428	5.87e-05
Multi_field_experiments		6	17.5068	17.5967	2	5.18709																					mlid0043914721	SNP_6_17596726	17596726	6.5e-06
Multi_field_experiments		6	19.0946	19.4358	35	5.32422																					mlid0044370237	SNP_6_19363996	19363996	4.74e-06
Multi_field_experiments		6	19.8727	19.8752	7	4.78516																					mlid0044494120	SNP_6_19873507	19873507	1.64e-05
Multi_field_experiments		6	20.9391	20.9608	32	4.5817																					mlid0044762500	SNP_6_20954471	20954471	2.62e-05
Single_field_experiment	As_Qy	6	22.7942	22.7942	3	4.12263																	mlid0045234174	SNP_6_22794177	22794177	7.54e-05
Single_field_experiment	As_AR_07	6	23.9335	23.9443	4	4.37059					mlid0045494520	SNP_6_23933532	23933532	4.26e-05
Multi_field_experiments		6	28.8958	29.1891	2	4.33819																					mlid0046580161	SNP_6_29189108	29189108	4.59e-05
Single_field_experiment	As_TX_09	7	1.24958	1.26327	2	4.46344									mlid0047195779	SNP_7_1249582	1249582	3.44e-05
Single_field_experiment	As_AR_07	7	1.69048	1.90929	3	5.69037					mlid0047332177	SNP_7_1909291	1909291	2.04e-06
Single_field_experiment	As_AR_06	7	1.74455	1.75512	2	4.18442	mlid0047295063	SNP_7_1744553	1744553	6.54e-05
Multi_field_experiments		7	4.92145	4.93117	2	4.25026																					mlid0047935023	SNP_7_4921449	4921449	5.62e-05	21
Single_field_experiment	As_TX_09	7	4.92145	4.93117	2	4.23284									mlid0047935023	SNP_7_4921449	4921449	5.85e-05
Multi_field_experiments		7	5.03931	5.55845	15	5.67985																					mlid0048066342	SNP_7_5521133	5521133	2.09e-06
Multi_field_experiments		7	5.64585	6.06987	4	7.54668																					mlid0048170669	SNP_7_6069869	6069869	2.84e-08	22
Single_field_experiment	As_AR_07	7	6.06802	6.06987	2	4.90309					mlid0048170669	SNP_7_6069869	6069869	1.25e-05																			5.93213
Single_field_experiment	As_AR_07	7	6.35745	6.65965	46	5.02365					mlid0048287933	SNP_7_6494184	6494184	9.47e-06
Multi_field_experiments		7	6.73257	6.73563	2	8.66959																					mlid0048346870	SNP_7_6732565	6732565	2.14e-09
Multi_field_experiments		7	7.05339	7.18642	35	5.24109																					mlid0048439862	SNP_7_7122674	7122674	5.74e-06
Multi_field_experiments		7	9.49572	9.49624	3	4.15864																					mlid0049058800	SNP_7_9495719	9495719	6.94e-05
Multi_field_experiments		7	11.9011	12.3924	5	6.18575																					mlid0049761608	SNP_7_11906587	11906587	6.52e-07
Multi_field_experiments		7	12.2943	12.7613	5	4.88941																					mlid0049983467	SNP_7_12536534	12536534	1.29e-05
Multi_field_experiments		7	15.3913	16.0696	510	7.63639																					mlid0050779746	SNP_7_15608392	15608392	2.31e-08	23	SNP_7_15970751
Single_field_experiment	As_AR_07	7	15.3913	16.0088	173	5.9914					mlid0050764000	SNP_7_15551740	15551740	1.02e-06																			15.4082	OsPIP2;4
Single_field_experiment	As_AR_06	7	15.4302	15.5494	3	5.0846	mlid0050763044	SNP_7_15549368	15549368	8.23e-06
Multi_field_experiments		7	15.963	16.9135	40	5.08938																					mlid0050988692	SNP_7_16414047	16414047	8.14e-06
Multi_field_experiments		7	16.1121	17.077	619	8.23958																					mlid0051035009	SNP_7_16584325	16584325	5.76e-09	24	SNP_7_16105614
Single_field_experiment	As_AR_07	7	16.1217	17.077	449	5.54516					mlid0051035009	SNP_7_16584325	16584325	2.85e-06																			16.4317
Multi_field_experiments		7	17.089	17.1854	17	6.74715																					mlid0051164259	SNP_7_17089003	17089003	1.79e-07	25	SNP_7_17198761
Single_field_experiment	As_AR_07	7	17.089	17.0995	7	4.34008					mlid0051164259	SNP_7_17089003	17089003	4.57e-05
Multi_field_experiments		7	17.7353	18.1255	12	4.76955																					mlid0051322312	SNP_7_17735287	17735287	1.7e-05
Single_field_experiment	As_Qy	7	18.1595	18.2143	4	4.42597																	mlid0051425636	SNP_7_18205274	18205274	3.75e-05
Multi_field_experiments		7	18.7106	19.049	197	8.16178																					mlid0051527792	SNP_7_18714655	18714655	6.89e-09	26
Single_field_experiment	As_AR_07	7	18.7119	18.8809	66	5.53462					mlid0051527792	SNP_7_18714655	18714655	2.92e-06
Single_field_experiment	As_Qy	7	19.744	19.7523	3	4.28567																	mlid0051765039	SNP_7_19752326	19752326	5.18e-05
Multi_field_experiments		7	20.3552	20.4083	5	4.87615																					mlid0051898136	SNP_7_20355169	20355169	1.33e-05
Multi_field_experiments		7	20.4977	20.4987	3	4.03905																					mlid0051929356	SNP_7_20497669	20497669	9.14e-05	27
Single_field_experiment	As_AR_07	7	20.4977	20.4987	3	4.06956					mlid0051929356	SNP_7_20497669	20497669	8.52e-05
Multi_field_experiments		7	20.9473	21.1678	55	8.13018																					mlid0052084967	SNP_7_21127073	21127073	7.41e-09
Multi_field_experiments		7	24.3911	24.5582	31	5.54975																					mlid0052794746	SNP_7_24526919	24526919	2.82e-06
Single_field_experiment	As_AR_06	7	25.1283	25.1375	8	4.64782	mlid0052912210	SNP_7_25132817	25132817	2.25e-05																					28	SNP_7_25050720
Multi_field_experiments		7	25.1355	25.2129	8	4.84466																					mlid0052912636	SNP_7_25135519	25135519	1.43e-05
Multi_field_experiments		7	25.6968	25.8253	2	4.70115																					mlid0053045899	SNP_7_25825301	25825301	1.99e-05
Single_field_experiment	As_AR_06	7	26.514	26.6023	2	4.48017	mlid0053209498	SNP_7_26602347	26602347	3.31e-05
Single_field_experiment	As_Fr	8	9.16038	9.74016	8	4.95468													mlid0056133882	SNP_7_9508630	9508630	1.11e-05									29
Multi_field_experiments		8	9.17588	9.22204	54	4.81248																					mlid0056059573	SNP_8_9191532	9191532	1.54e-05
Multi_field_experiments		8	10.5334	10.5357	2	5.59007																					mlid0056417321	SNP_8_10535662	10535662	2.57e-06
Multi_field_experiments		8	18.8023	18.8147	2	6.27491																					mlid0058684639	SNP_8_18802263	18802263	5.31e-07
Single_field_experiment	As_TX_09	8	21.5915	21.656	25	5.20343									mlid0059335525	SNP_8_21607839	21607839	6.26e-06													30
Multi_field_experiments		8	21.6078	21.6531	8	4.22403																					mlid0059341771	SNP_8_21638221	21638221	5.97e-05			21.6327
Multi_field_experiments		8	26.7926	26.9966	14	4.65956																					mlid0060397007	SNP_8_26839826	26839826	2.19e-05		SNP_8_26869785
Multi_field_experiments		9	1.07282	1.84766	1074	6.08884																					mlid0061083773	SNP_9_1358117	1358117	8.15e-07	31
Single_field_experiment	As_Qy	9	1.35812	1.7269	2	4.40012																	mlid0061083773	SNP_9_1358117	1358117	3.98e-05
Multi_field_experiments		9	1.86213	2.41741	66	5.65758																					mlid0061235694	SNP_9_1968082	1968082	2.2e-06
Single_field_experiment	As_Qy	9	3.08265	3.33184	2	4.7122																	mlid0061616579	SNP_9_3331842	3331842	1.94e-05					32
Multi_field_experiments		9	3.33184	3.39951	2	5.92812																					mlid0061616579	SNP_9_3331842	3331842	1.18e-06
Single_field_experiment	As_TX_09	9	4.0424	4.17886	6	4.2993									mlid0061815844	SNP_9_4178861	4178861	5.02e-05
Multi_field_experiments		9	5.39031	5.79206	2	4.30715																					mlid0062137929	SNP_9_5390311	5390311	4.93e-05	33
Single_field_experiment	As_TX_09	9	5.39031	5.79206	2+2	4.65561									mlid0062137929	SNP_9_5390311	5390311	2.21e-05
Single_field_experiment	As_AR_07	9	6.83057	6.83209	2	4.33724					mlid0062530438	SNP_9_6830568	6830568	4.6e-05																			7.07929
Single_field_experiment	As_AR_07	9	9.84049	9.95855	3	4.23136					mlid0063317279	SNP_9_9840492	9840492	5.87e-05
Single_field_experiment	As_AR_07	9	10.3158	10.3207	4	4.6968					mlid0063442384	SNP_9_10319032	10319032	2.01e-05
Multi_field_experiments		9	15.713	15.8779	15	4.91721																					mlid0064756439	SNP_9_15714814	15714814	1.21e-05
Single_field_experiment	As_AR_06	9	16.6709	17.0976	3	4.79317	mlid0065047295	SNP_9_17097617	17097617	1.61e-05
Single_field_experiment	As_Fr	9	17.5561	17.5561	2	4.28735													mlid0065138961	SNP_9_17556117	17556117	5.16e-05
Multi_field_experiments		9	19.5275	19.5449	7	4.61798																					mlid0065511461	SNP_9_19527469	19527469	2.41e-05
Multi_field_experiments		9	20.281	20.3045	8	4.48945																					mlid0065656082	SNP_9_20286319	20286319	3.24e-05
Single_field_experiment	As_AR_06	9	20.7307	20.7434	2	5.0752	mlid0065741011	SNP_9_20743446	20743446	8.41e-06																					34
Multi_field_experiments		9	20.8944	21.1197	6	5.45967																					mlid0065771589	SNP_9_20894398	20894398	3.47e-06
Multi_field_experiments		9	21.3581	21.3595	3	4.24949																					mlid0065853073	SNP_9_21358177	21358177	5.63e-05
Multi_field_experiments		10	1.7655	1.76559	3	4.70333																					mlid0066636728	SNP_10_1765504	1765504	1.98e-05
Single_field_experiment	As_AR_07	10	10.6202	10.7801	3	4.32975					mlid0069210204	SNP_10_10780142	10780142	4.68e-05
Multi_field_experiments		10	21.9319	22.2886	53	6.32239																					mlid0071632401	SNP_10_21941905	21941905	4.76e-07
Multi_field_experiments		11	0.854772	0.905266	3	4.59517																					mlid0072018572	SNP_11_905266	905266	2.54e-05
Multi_field_experiments		11	8.33106	8.47616	3	4.74958																					mlid0073710976	SNP_11_8476161	8476161	1.78e-05
Multi_field_experiments		11	21.1469	21.147	2	4.0381																					mlid0077132764	SNP_11_21146929	21146929	9.16e-05				OsAIR2
Multi_field_experiments		11	26.439	26.4395	3	5.80967																					mlid0078507209	SNP_11_26439267	26439267	1.55e-06	35
Single_field_experiment	As_Qy	11	26.4992	26.5009	2	5.83268																	mlid0078525701	SNP_11_26499166	26499166	1.47e-06
Multi_field_experiments		11	27.486	27.4866	8	4.1261																					mlid0078803380	SNP_11_27486202	27486202	7.48e-05	36	SNP_11_27538579
Single_field_experiment	As_Qy	11	27.486	27.4866	9	4.34775																	mlid0078803380	SNP_11_27486202	27486202	4.49e-05
Multi_field_experiments		11	27.7759	27.7999	2	4.44977																					mlid0078875385	SNP_11_27775852	27775852	3.55e-05
Multi_field_experiments		11	27.8518	27.8519	2	4.7122																					mlid0078899554	SNP_11_27851874	27851874	1.94e-05	37
Single_field_experiment	As_Qy	11	27.8518	27.8519	2	4.98297																	mlid0078899511	SNP_11_27851786	27851786	1.04e-05
Single_field_experiment	As_Fr	11	28.7436	28.7469	2	4.62342													mlid0079121460	SNP_11_28743630	28743630	2.38e-05												HSP70
Single_field_experiment	As_Qy	11	28.8982	29.0004	5	4.42022																	mlid0079164954	SNP_11_28898170	28898170	3.8e-05							28.3732
Single_field_experiment	As_TX_09	12	0.992645	1.0889	2	5.52578									mlid0079368765	SNP_12_992645	992645	2.98e-06
Single_field_experiment	As_TX_09	12	4.72061	5.09371	3	4.70115									mlid0080168942	SNP_12_4720612	4720612	1.99e-05													38
Multi_field_experiments		12	4.90137	5.1365	2	4.59517																					mlid0080210967	SNP_12_4901374	4901374	2.54e-05
Single_field_experiment	As_TX_09	12	5.40163	5.46031	2	4.30627									mlid0080334656	SNP_12_5401635	5401635	4.94e-05
Multi_field_experiments		12	5.86586	6.21724	2	5.17393																					mlid0080439162	SNP_12_5865859	5865859	6.7e-06	39
Single_field_experiment	As_TX_09	12	5.86586	6.21724	2	5.35556									mlid0080552197	SNP_12_6217241	6217241	4.41e-06
Multi_field_experiments		12	13.2506	13.7059	4	4.41794																					mlid0082685658	SNP_12_13581480	13581480	3.82e-05	40	SNP_12_13859027
Single_field_experiment	As_TX_09	12	13.6174	13.9933	2	4.52143									mlid0082693508	SNP_12_13617419	13617419	3.01e-05
Multi_field_experiments		12	14.1177	14.7699	151	6.49485																					mlid0082919763	SNP_12_14415102	14415102	3.2e-07
Multi_field_experiments		12	14.6899	15.1026	28	5.35655																					mlid0083087865	SNP_12_14969363	14969363	4.4e-06		SNP_12_14597524
Single_field_experiment	As_AR_07	12	16.9894	17.2602	81	5.79048					mlid0083736519	SNP_12_17260249	17260249	1.62e-06
Multi_field_experiments		12	18.7582	18.8491	3	4.32422																					mlid0084166112	SNP_12_18849115	18849115	4.74e-05
Notes: The QTLs were identified in the more than one field sites from single-experiment GWAS were highlighted with green color

## Sheet: TableS5
Supplementary Table 5 The haplotypes in OsPIP2;4, OsPIP2;9, OsPIP2 and OsPIP2;1. HDRA genotype_ID, Genetic Stocks Oryza ID (GSOR_ID), subpopulation from McCouch et al. (2016)
OsPIP2;4 haplotypes																			LOC_Os07g26640 ( OsPIP2;9) haplotypes																				LOC_Os07g26660 ( OsPIP2;5) haplotypes
pos	15359061	15359289	15359391	15359613	15359628	15359634	15359652	15359661	15359866	15359874	15360078	15360098							pos	15369168	15369205	15369272	15369299	15369506	15369511	15369681	15370086	15370107	15370114	15370158									pos	15377054	15377067	15377175	15377202	15377210	15377517	15378053	15378182
rs#	mlid0050710519	mlid0050710557	mlid0050710562	mlid0050710611	mlid0050710612	mlid0050710615	mlid0050710619	mlid0050710620	mlid0050710652	mlid0050710653	mlid0050710716	mlid0050710721	Haplotypes	GSOR ID	Subpopulation per fastStructure	Accession name	Originating country		rs#	mlid0050713105	mlid0050713115	mlid0050713130	mlid0050713132	mlid0050713163	mlid0050713165	mlid0050713202	mlid0050713277	mlid0050713279	mlid0050713280	mlid0050713288	Hap	CULTIVARS_LOC_Os07g26640	As_Fr	As_Qy	As_AR_06	As_AR_07	As_TX_09		rs#	mlid0050714716	mlid0050714722	mlid0050714735	mlid0050714737	mlid0050714741	mlid0050714785	mlid0050714854	mlid0050714870	Hap	cultivars_LOC_Os07g26660
c5bf98cc.0	A	T	A	C	T	G	A	C	T	G	A	A		GSOR301211	temperate-japonica	Azerbaidjanica	Azerbaijan		07dac217.0	G	C	G	G	C	G	C	G	C	G	T	Hap.I	07dac217.0	0.34944	0.7276	0.263225	0.2217	0.444415		06334433.0	A	G	A	G	C	C	A	T		06334433.0
07dac217.0	A	T	A	C	T	G	A	C	T	G	G	A	Hap.I	GSOR301265	temperate-japonica	Sri Malaysia Dua	Malaysia		084e8b29.0	G	C	G	G	C	G	C	G	C	G	T	Hap.I	084e8b29.0	0.37841	0.8496	0.9879	0.58486	1.08009		6cedf6aa.0	A	G	A	G	C	C	A	T		6cedf6aa.0
084e8b29.0	A	T	A	C	T	G	A	C	T	G	G	A	Hap.I	GSOR301320	aus	Khao Pahk Maw	Thailand		1e4f3933.0	G	C	G	G	C	G	C	G	C	G	T	Hap.I	1e4f3933.0	0.36577	0.992	0.3746	0.896917	0.625051		9b37187d.0	A	G	A	G	C	C	A	T		9b37187d.0
1e4f3933.0	A	T	A	C	T	G	A	C	T	G	G	A	Hap.I	GSOR301318	aus	Jamir	Bangladesh		2a9d8d47.0	G	C	G	G	C	G	C	G	C	G	T	Hap.I	2a9d8d47.0	0.47423	0.5632	0.1436	0.187683	0.353589		97dcf87d.0	A	G	A	G	C	C	A	T		97dcf87d.0
2a9d8d47.0	A	T	A	C	T	G	A	C	T	G	G	A	Hap.I	GSOR301009	temperate-japonica	Baber	India		2b81cf74.0	G	C	G	G	C	G	C	G	C	G	T	Hap.I	2b81cf74.0	0.31962	0.7454	0.4187	0.166567	0.642624		08de34ee.0	A	G	A	G	C	T	A	T	Hap.I	08de34ee.0
2b81cf74.0	A	T	A	C	T	G	A	C	T	G	G	A	Hap.I	GSOR301286	temperate-japonica	Dosel	Spain		2c583eed.0	G	C	G	G	C	G	C	G	C	G	T	Hap.I	2c583eed.0	0.35864	0.689	0.35438	0.231	0.292333		09869491.0	A	G	A	G	C	T	A	T	Hap.I	09869491.0
2c583eed.0	A	T	A	C	T	G	A	C	T	G	G	A	Hap.I	GSOR301296	temperate-japonica	WIR 3764	Uzbekistan		4c188d7c.0	G	C	G	G	C	G	C	G	C	G	T	Hap.I	4c188d7c.0	0.46894	0.8312	0.5173	0.848433	1.16678		1ab838a2.0	A	G	A	G	C	T	A	T	Hap.I	1ab838a2.0
4c188d7c.0	A	T	A	C	T	G	A	C	T	G	G	A	Hap.I	GSOR301283	admixed-indica	TOg 7178	Senegal		5aa7968d.0	G	C	G	G	C	G	C	G	C	G	T	Hap.I	5aa7968d.0	0.376	0.6373	0.46102	0.1305	0.368412		1ce7093b.0	A	G	A	G	C	T	A	T	Hap.I	1ce7093b.0
5aa7968d.0	A	T	A	C	T	G	A	C	T	G	G	A	Hap.I	GSOR301272	temperate-japonica	Triomphe Du Maroc	Morocco		5efe8622.0	G	C	G	G	C	G	C	G	C	G	T	Hap.I	5efe8622.0	0.69439	0.6536	0.1675	0.135017	0.769966		1e91cb13.0	A	G	A	G	C	T	A	T	Hap.I	1e91cb13.0
5efe8622.0	A	T	A	C	T	G	A	C	T	G	G	A	Hap.I	GSOR301234	admixed-japonica	Arabi	Egypt		6b37cb3d.0	G	C	G	G	C	G	C	G	C	G	T	Hap.I	6b37cb3d.0	0.45638	0.6439	0.27414	0.21118	0.634803		1f10be3d.0	A	G	A	G	C	T	A	T	Hap.I	1f10be3d.0
6b37cb3d.0	A	T	A	C	T	G	A	C	T	G	G	A	Hap.I	GSOR301273	temperate-japonica	Chibica	Mozambique		7a723d9e.0	G	C	G	G	C	G	C	G	C	G	T	Hap.I	7a723d9e.0	0.2559	0.6439	0.2268	0.10364	0.303121		1f856ac1.0	A	G	A	G	C	T	A	T	Hap.I	1f856ac1.0
7a723d9e.0	A	T	A	C	T	G	A	C	T	G	G	A	Hap.I	GSOR301105	temperate-japonica	Norin 20	Japan		7bee5b9f.0	G	C	G	G	C	G	C	G	C	G	T	Hap.I	7bee5b9f.0	0.60599	0.6642	0.376925	0.122033	0.356636		4ab486ec.0	A	G	A	G	C	T	A	T	Hap.I	4ab486ec.0
7bee5b9f.0	A	T	A	C	T	G	A	C	T	G	G	A	Hap.I	GSOR301076	tropical-japonica	Kaniranga	Indonesia		7dba928e.0	G	C	G	G	C	G	C	G	C	G	T	Hap.I	7dba928e.0	0.63025	0.3932	0.503275	0.379767	0.990644		4f4f777a.0	A	G	A	G	C	T	A	T	Hap.I	4f4f777a.0
7dba928e.0	A	T	A	C	T	G	A	C	T	G	G	A	Hap.I	GSOR301264	tropical-japonica	Padi Pagalong	Malaysia		8d6aded4.0	G	C	G	G	C	G	C	G	C	G	T	Hap.I	8d6aded4.0	0.21313	0.7449	0.210525	0.07274	0.856607		5ae0bd70.0	A	G	A	G	C	T	A	T	Hap.I	5ae0bd70.0
8a41a10a.0	A	T	A	C	T	G	A	C	T	G	G	A	Hap.I	GSOR301235	temperate-japonica	Sab Ini	Egypt		8e6220e5.0	G	C	G	G	C	G	C	G	C	G	T	Hap.I	8e6220e5.0	0.38973	0.6224	0.58498	0.207717	0.731791		5df8f871.0	A	G	A	G	C	T	A	T	Hap.I	5df8f871.0
8d6aded4.0	A	T	A	C	T	G	A	C	T	G	G	A	Hap.I	GSOR301042	aromatic	Dom Sufid	Iran		9b2223bb.0	G	C	G	G	C	G	C	G	C	G	T	Hap.I	9b2223bb.0	0.5249	0.5143	0.3776	0.077675	0.703761		6f263bd1.0	A	G	A	G	C	T	A	T	Hap.I	6f263bd1.0
8e6220e5.0	A	T	A	C	T	G	A	C	T	G	G	A	Hap.I	GSOR301112	tropical-japonica	OS6	Nigeria		9f1f4614.0	G	C	G	G	C	G	C	G	C	G	T	Hap.I	9f1f4614.0	0.34504	0.612	0.30444	0.1619	0.922786		7b7a0d82.0	A	G	A	G	C	T	A	T	Hap.I	7b7a0d82.0
9b2223bb.0	A	T	A	C	T	G	A	C	T	G	G	A	Hap.I	GSOR301156	tropical-japonica	Trembese	Indonesia		15e6c437.0	G	C	G	G	C	G	C	G	C	G	T	Hap.I	15e6c437.0	0.30441	0.6474	0.43254	0.139667	0.412255		7eb7c6a8.0	A	G	A	G	C	T	A	T	Hap.I	7eb7c6a8.0
9f1f4614.0	A	T	A	C	T	G	A	C	T	G	G	A	Hap.I	GSOR301085	aromatic	NSFTV93	Unknown		16d7e397.0	G	C	G	G	C	G	C	G	C	G	T	Hap.I	16d7e397.0	0.45714	0.8111	0.53582	0.264933	0.67772		8adbe877.0	A	G	A	G	C	T	A	T	Hap.I	8adbe877.0
15e6c437.0	A	T	A	C	T	G	A	C	T	G	G	A	Hap.I	GSOR301168	temperate-japonica	68-2	France		20a4c97d.0	G	C	G	G	C	G	C	G	C	G	T	Hap.I	20a4c97d.0	0.52293	0.6117	0.356	0.199467	0.443179		8cfa8fb2.0	A	G	A	G	C	T	A	T	Hap.I	8cfa8fb2.0
16d7e397.0	A	T	A	C	T	G	A	C	T	G	G	A	Hap.I	GSOR301290	temperate-japonica	Sml Kapuri	Suriname		22e60af9.0	G	C	G	G	C	G	C	G	C	G	T	Hap.I	22e60af9.0	0.3501	0.7803	0.32238	0.2339	0.256227		8e941960.0	A	G	A	G	C	T	A	T	Hap.I	8e941960.0
20a4c97d.0	A	T	A	C	T	G	A	C	T	G	G	A	Hap.I	GSOR301086	temperate-japonica	Koshihikari	Japan		30c3073f.0	G	C	G	G	C	G	C	G	C	G	T	Hap.I	30c3073f.0	0.73052	0.7079	0.392183	0.188	0.713508		9baa653c.0	A	G	A	G	C	T	A	T	Hap.I	9baa653c.0
22e60af9.0	A	T	A	C	T	G	A	C	T	G	G	A	Hap.I	GSOR301323	temperate-japonica	Leuang Hawn	Thailand		44aeff79.0	G	C	G	G	C	G	C	G	C	G	T	Hap.I	44aeff79.0	0.44447	0.5063	0.195633	0.21284	0.380472		32a15c4d.0	A	G	A	G	C	T	A	T	Hap.I	32a15c4d.0
30c3073f.0	A	T	A	C	T	G	A	C	T	G	G	A	Hap.I	GSOR301008	tropical-japonica	Asse Y Pung	Philippines		58d5bdc3.0	G	C	G	G	C	G	C	G	C	G	T	Hap.I	58d5bdc3.0	0.44558	0.4975	0.3818	0.107983	0.564781		34df4fca.0	A	G	A	G	C	T	A	T	Hap.I	34df4fca.0
44aeff79.0	A	T	A	C	T	G	A	C	T	G	G	A	Hap.I	GSOR301233	temperate-japonica	Tropical Rice	Ecuador		60e142c3.0	G	C	G	G	C	G	C	G	C	G	T	Hap.I	60e142c3.0	0.44634	0.5547	0.23102	0.144183	0.518616		60c362f1.0	A	G	A	G	C	T	A	T	Hap.I	60c362f1.0
58d5bdc3.0	A	T	A	C	T	G	A	C	T	G	G	A	Hap.I	GSOR301270	tropical-japonica	Saku	Mongolia		61b7bf53.0	G	C	G	G	C	G	C	G	C	G	T	Hap.I	61b7bf53.0	0.33745	0.6577	0.35892	0.2382	0.875136		64fa0112.0	A	G	A	G	C	T	A	T	Hap.I	64fa0112.0
60e142c3.0	A	T	A	C	T	G	A	C	T	G	G	A	Hap.I	GSOR301178	tropical-japonica	C57-5043	United States		71bd9426.0	G	C	G	G	C	G	C	G	C	G	T	Hap.I	71bd9426.0	0.27734	0.7716	0.46735	0.22454	0.413974		76f56677.0	A	G	A	G	C	T	A	T	Hap.I	76f56677.0
61b7bf53.0	A	T	A	C	T	G	A	C	T	G	G	A	Hap.I	GSOR301049	aromatic	Firooz	Iran		77f6728e.0	G	C	G	G	C	G	C	G	C	G	T	Hap.I	77f6728e.0	0.59899	0.6357	0.37218	0.148933	0.240977		86f75d2b.0	A	G	A	G	C	T	A	T	Hap.I	86f75d2b.0
71bd9426.0	A	T	A	C	T	G	A	C	T	G	G	A	Hap.I	GSOR301110	temperate-japonica	Oro	Chile		85da3a70.0	G	C	G	G	C	G	C	G	C	G	T	Hap.I	85da3a70.0	0.37958	0.5251	0.26474	0.18356	0.46778		128dd425.0	A	G	A	G	C	T	A	T	Hap.I	128dd425.0
77f6728e.0	A	T	A	C	T	G	A	C	T	G	G	A	Hap.I	GSOR301366	tropical-japonica	325	Taiwan		88e1f162.0	G	C	G	G	C	G	C	G	C	G	T	Hap.I	88e1f162.0	0.30012	0.7613	0.29088	0.23346	0.544465		180a155f.0	A	G	A	G	C	T	A	T	Hap.I	180a155f.0
85da3a70.0	A	T	A	C	T	G	A	C	T	G	G	A	Hap.I	GSOR301209	admixed-japonica	PI 298967-1	Australia		97ce6839.0	G	C	G	G	C	G	C	G	C	G	T	Hap.I	97ce6839.0	0.22138	0.7154	0.348	0.110867	0.68104		523d5ec4.0	A	G	A	G	C	T	A	T	Hap.I	523d5ec4.0
88e1f162.0	A	T	A	C	T	G	A	C	T	G	G	A	Hap.I	GSOR301240	temperate-japonica	Bulgare	France		122a975b.0	G	C	G	G	C	G	C	G	C	G	T	Hap.I	122a975b.0	0.40852	0.6537	0.42082	0.1756	0.538296		536afc14.0	A	G	A	G	C	T	A	T	Hap.I	536afc14.0
97ce6839.0	A	T	A	C	T	G	A	C	T	G	G	A	Hap.I	GSOR301182	aromatic	Dom Zard	Iran		199f4455.0	G	C	G	G	C	G	C	G	C	G	T	Hap.I	199f4455.0	0.36093	0.7716	0.24195	0.2835	0.259933		593def74.0	A	G	A	G	C	T	A	T	Hap.I	593def74.0
122a975b.0	A	T	A	C	T	G	A	C	T	G	G	A	Hap.I	GSOR301343	temperate-japonica	ASD 1	India		311aaf30.0	G	C	G	G	C	G	C	G	C	G	T	Hap.I	311aaf30.0	0.27957	0.9047	0.23138	0.26382	0.613528		778cea6e.0	A	G	A	G	C	T	A	T	Hap.I	778cea6e.0
199f4455.0	A	T	A	C	T	G	A	C	T	G	G	A	Hap.I	GSOR301210	temperate-japonica	Nucleoryza	Austria		493f2b7e.0	G	C	G	G	C	G	C	G	C	G	T	Hap.I	493f2b7e.0	0.4323	0.5693	0.29328	0.14495	0.889494		853e318c.0	A	G	A	G	C	T	A	T	Hap.I	853e318c.0
311aaf30.0	A	T	A	C	T	G	A	C	T	G	G	A	Hap.I	GSOR301212	aromatic	Sadri Belyi	Azerbaijan		544f48c0.0	G	C	G	G	C	G	C	G	C	G	T	Hap.I	544f48c0.0	0.45585	0.6954	0.42666	0.35046	0.289021		897c5eef.0	A	G	A	G	C	T	A	T	Hap.I	897c5eef.0
493f2b7e.0	A	T	A	C	T	G	A	C	T	G	G	A	Hap.I	GSOR301263	tropical-japonica	Varyla	Madagascar		958ed737.0	G	C	G	G	C	G	C	G	C	G	T	Hap.I	958ed737.0	0.39157	0.4608	0.42202	0.1865	0.667598		915c0033.0	A	G	A	G	C	T	A	T	Hap.I	915c0033.0
544f48c0.0	A	T	A	C	T	G	A	C	T	G	G	A	Hap.I	GSOR301255	admixed-japonica	Vialone	Italy		5497b233.0	G	C	G	G	C	G	C	G	C	G	T	Hap.I	5497b233.0	0.29438	0.6179	0.2649	0.207683	0.40074		1911c363.0	A	G	A	G	C	T	A	T	Hap.I	1911c363.0
958ed737.0	A	T	A	C	T	G	A	C	T	G	G	A	Hap.I	GSOR301190	tropical-japonica	NSFTV199	Unknown		5505a767.0	G	C	G	G	C	G	C	G	C	G	T	Hap.I	5505a767.0	0.40652	0.4785	0.3126	0.164417	0.370209		1956dd3f.0	A	G	A	G	C	T	A	T	Hap.I	1956dd3f.0
5497b233.0	A	T	A	C	T	G	A	C	T	G	G	A	Hap.I	GSOR301202	admixed-japonica	Tokyo Shino Mochi	Japan		6815ec6d.0	G	C	G	G	C	G	C	G	C	G	T	Hap.I	6815ec6d.0	0.36067	0.7194	0.367275	0.273317	0.514703		2779bba9.0	A	G	A	G	C	T	A	T	Hap.I	2779bba9.0
5505a767.0	A	T	A	C	T	G	A	C	T	G	G	A	Hap.I	GSOR301170	temperate-japonica	Bellardone	France		7119ebee.0	G	C	G	G	C	G	C	G	C	G	T	Hap.I	7119ebee.0	0.50262	0.7503	0.3472	0.205	0.7675		9764b3c8.0	A	G	A	G	C	T	A	T	Hap.I	9764b3c8.0
5533f406.0	A	T	A	C	T	G	A	C	T	G	G	A	Hap.I	GSOR301005	aromatic	NSFTV5	Unknown		8288d278.0	G	C	G	G	C	G	C	G	C	G	T	Hap.I	8288d278.0	0.30787	0.5131	0.34868	0.17735	0.636235		85551f9c.0	A	G	A	G	C	T	A	T	Hap.I	85551f9c.0
6815ec6d.0	A	T	A	C	T	G	A	C	T	G	G	A	Hap.I	GSOR301260	temperate-japonica	Osogovka	Macedonia		8629f76c.0	G	C	G	G	C	G	C	G	C	G	T	Hap.I	8629f76c.0	0.53099	0.7801	0.2646	0.36796	0.553272		280279b3.0	A	G	A	G	C	T	A	T	Hap.I	280279b3.0
7119ebee.0	A	T	A	C	T	G	A	C	T	G	G	A	Hap.I	GSOR301175	temperate-japonica	Bombon	Spain		9127f236.0	G	C	G	G	C	G	C	G	C	G	T	Hap.I	9127f236.0	0.81967	0.8856	0.4952	0.20846	0.732641		330798b4.0	A	G	A	G	C	T	A	T	Hap.I	330798b4.0
8288d278.0	A	T	A	C	T	G	A	C	T	G	G	A	Hap.I	GSOR301295	admixed-japonica	Doble Carolina Rinaldo Barsani	Uruguay		137628a5.0	G	C	G	G	C	G	C	G	C	G	T	Hap.I	137628a5.0	0.51119	0.7743	0.56964	0.205217	0.564276		642238d9.0	A	G	A	G	C	T	A	T	Hap.I	642238d9.0
8629f76c.0	A	T	A	C	T	G	A	C	T	G	G	A	Hap.I	GSOR301096	temperate-japonica	Mansaku	Japan		348853a5.0	G	C	G	G	C	G	C	G	C	G	T	Hap.I	348853a5.0	0.28227	0.5782	0.2917	0.175867	0.658167		72497775.0	A	G	A	G	C	T	A	T	Hap.I	72497775.0
9127f236.0	A	T	A	C	T	G	A	C	T	G	G	A	Hap.I	GSOR301146	temperate-japonica	Ta Mao Tsao	China		85959164.0	G	C	G	G	C	G	C	G	C	G	T	Hap.I	85959164.0	0.54092	0.5962	0.25598	0.1155	0.655559		a0a3d697.0	A	G	A	G	C	T	A	T	Hap.I	a0a3d697.0
137628a5.0	A	T	A	C	T	G	A	C	T	G	G	A	Hap.I	GSOR301301	temperate-japonica	56-122-23	Thailand		86556239.0	G	C	G	G	C	G	C	G	C	G	T	Hap.I	86556239.0	0.36021	0.5184	0.24478	0.2344	0.629493		ac7a352c.0	A	G	A	G	C	T	A	T	Hap.I	ac7a352c.0
348853a5.0	A	T	A	C	T	G	A	C	T	G	G	A	Hap.I	GSOR301196	temperate-japonica	Rinaldo Bersani	Italy		87621330.0	G	C	G	G	C	G	C	G	C	G	T	Hap.I	87621330.0	0.39375	0.7808	0.30612	0.156817	0.578286		b67fd5f6.0	A	G	A	G	C	T	A	T	Hap.I	b67fd5f6.0
85959164.0	A	T	A	C	T	G	A	C	T	G	G	A	Hap.I	GSOR301271	admixed-japonica	Patna	Morocco		a5ec1b10.0	G	C	G	G	C	G	C	G	C	G	T	Hap.I	a5ec1b10.0	0.51011	0.5118	0.26072	0.19518	0.67273		b2320902.0	A	G	A	G	C	T	A	T	Hap.I	b2320902.0
86556239.0	A	T	A	C	T	G	A	C	T	G	G	A	Hap.I	GSOR301291	temperate-japonica	Melanotrix	Tajikistan		a31b4a06.0	G	C	G	G	C	G	C	G	C	G	T	Hap.I	a31b4a06.0	0.2605	0.7042	0.29654	0.140767	0.462222		ba028784.0	A	G	A	G	C	T	A	T	Hap.I	ba028784.0
87621330.0	A	T	A	C	T	G	A	C	T	G	G	A	Hap.I	GSOR301239	temperate-japonica	Pirinae 69	Macedonia or Former Yugoslavia		aceb3352.0	G	C	G	G	C	G	C	G	C	G	T	Hap.I	aceb3352.0	0.42464	0.601	0.27524	0.301583	0.539755		bd0d322b.0	A	G	A	G	C	T	A	T	Hap.I	bd0d322b.0
a5ec1b10.0	A	T	A	C	T	G	A	C	T	G	G	A	Hap.I	GSOR301055	tropical-japonica	Gogo Lempuk	Indonesia		b21f7528.0	G	C	G	G	C	G	C	G	C	G	T	Hap.I	b21f7528.0	0.32767	0.812	0.51775	0.297083	0.629855		bf18cbae.0	A	G	A	G	C	T	A	T	Hap.I	bf18cbae.0
a31b4a06.0	A	T	A	C	T	G	A	C	T	G	G	A	Hap.I	GSOR301216	temperate-japonica	Biser 1	Bulgaria		b29d3bf4.0	G	C	G	G	C	G	C	G	C	G	T	Hap.I	b29d3bf4.0	0.34748	0.6899	0.2632	0.227917	0.209183		c0936cf1.0	A	G	A	G	C	T	A	T	Hap.I	c0936cf1.0
aceb3352.0	A	T	A	C	T	G	A	C	T	G	G	A	Hap.I	GSOR301257	temperate-japonica	Hatsunishiki	Japan		bc6b0af5.0	G	C	G	G	C	G	C	G	C	G	T	Hap.I	bc6b0af5.0	0.27826	0.7001	0.2474	0.26085	0.31555		c4a397e5.0	A	G	A	G	C	T	A	T	Hap.I	c4a397e5.0
b21f7528.0	A	T	A	C	T	G	A	C	T	G	G	A	Hap.I	GSOR301232	tropical-japonica	27	Dominican Republic		becfe767.0	G	C	G	G	C	G	C	G	C	G	T	Hap.I	becfe767.0	0.41866	0.5517	0.3981	0.21704	0.361214		de696d95.0	A	G	A	G	C	T	A	T	Hap.I	de696d95.0
b29d3bf4.0	A	T	A	C	T	G	A	C	T	G	G	A	Hap.I	GSOR301281	temperate-japonica	Toploea 70/76	Romania		c0d6eca3.0	G	C	G	G	C	G	C	G	C	G	T	Hap.I	c0d6eca3.0	0.53561	0.6137	0.34105	0.31486	0.379968		e074229f.0	A	G	A	G	C	T	A	T	Hap.I	e074229f.0
b663b3f8.0	A	T	A	C	T	G	A	C	T	G	G	A	Hap.I	GSOR301333	temperate-japonica	Victoria F.A.	Argentina		c7d2513e.0	G	C	G	G	C	G	C	G	C	G	T	Hap.I	c7d2513e.0	0.26308	0.5447	0.30406	0.15885	0.363685		eac19fb8.0	A	G	A	G	C	T	A	T	Hap.I	eac19fb8.0
bc6b0af5.0	A	T	A	C	T	G	A	C	T	G	G	A	Hap.I	GSOR301278	temperate-japonica	Italica Carolina	Poland		c528bce0.0	G	C	G	G	C	G	C	G	C	G	T	Hap.I	c528bce0.0	0.25803	0.706	0.382325	0.12674	0.347597		efbb93de.0	A	G	A	G	C	T	A	T	Hap.I	efbb93de.0
becfe767.0	A	T	A	C	T	G	A	C	T	G	G	A	Hap.I	GSOR301075	temperate-japonica	Kamenoo	Japan		c7301040.0	G	C	G	G	C	G	C	G	C	G	T	Hap.I	c7301040.0	0.34047	0.3689	0.2152	0.255883	0.815847		f2e723fc.0	A	G	A	G	C	T	A	T	Hap.I	f2e723fc.0
c0d6eca3.0	A	T	A	C	T	G	A	C	T	G	G	A	Hap.I	GSOR301297	temperate-japonica	Uzbekskij 2	Uzbekistan		ca615802.0	G	C	G	G	C	G	C	G	C	G	T	Hap.I	ca615802.0	0.3271	0.8345	0.24922	0.259825	0.686585		f2f12364.0	A	G	A	G	C	T	A	T	Hap.I	f2f12364.0
c7d2513e.0	A	T	A	C	T	G	A	C	T	G	G	A	Hap.I	GSOR301253	temperate-japonica	Maratelli	Italy		cb9c18df.0	G	C	G	G	C	G	C	G	C	G	T	Hap.I	cb9c18df.0	0.3864	1.2656	0.27875	0.2113	0.569154		f7da2506.0	A	G	A	G	C	T	A	T	Hap.I	f7da2506.0
c528bce0.0	A	T	A	C	T	G	A	C	T	G	G	A	Hap.I	GSOR301222	temperate-japonica	Shangyu 394	China		d864377c.0	G	C	G	G	C	G	C	G	C	G	T	Hap.I	d864377c.0	0.3615	0.8093	0.35078	0.10152	0.501009		f25ad349.0	A	G	A	G	C	T	A	T	Hap.I	f25ad349.0
c7301040.0	A	T	A	C	T	G	A	C	T	G	G	A	Hap.I	GSOR301262	admixed	923	Madagascar		dc2cf39b.0	G	C	G	G	C	G	C	G	C	G	T	Hap.I	dc2cf39b.0	0.43462	0.7543	0.2543	0.21914	0.323327		ffde60f9.0	A	G	A	G	C	T	A	T	Hap.I	ffde60f9.0
ca615802.0	A	T	A	C	T	G	A	C	T	G	G	A	Hap.I	GSOR301223	temperate-japonica	Sung Liao 2	China		de7ac7bf.0	G	C	G	G	C	G	C	G	C	G	T	Hap.I	de7ac7bf.0	0.40208	0.8182	0.36336	0.205183	0.56936		48b4f132.0	A	G	A	G	C	T	R	T		48b4f132.0
cb9c18df.0	A	T	A	C	T	G	A	C	T	G	G	A	Hap.I	GSOR301247	temperate-japonica	Agusita	Hungary		dfdfb828.0	G	C	G	G	C	G	C	G	C	G	T	Hap.I	dfdfb828.0	0.32396	0.9479	0.2294	0.173183	0.662832		fed1dbae.0	A	G	A	G	C	T	R	T		fed1dbae.0
cf44b628.0	A	T	A	C	T	G	A	C	T	G	G	A	Hap.I	GSOR301310	aus	DM 43	Bangladesh		e8c621e8.0	G	C	G	G	C	G	C	G	C	G	T	Hap.I	e8c621e8.0	0.35163	0.5103	0.2779	0.24916	0.38618		1e26852c.0	A	G	A	G	C	Y	A	T	Hap.II	1e26852c.0
d864377c.0	A	T	A	C	T	G	A	C	T	G	G	A	Hap.I	GSOR301280	temperate-japonica	Amposta	Puerto Rico		eb17cda6.0	G	C	G	G	C	G	C	G	C	G	T	Hap.I	eb17cda6.0	0.49977	0.8108	0.43136	0.1567	0.778238		3c10a4b8.0	A	G	A	G	C	Y	A	T	Hap.II	3c10a4b8.0
dc2cf39b.0	A	T	A	C	T	G	A	C	T	G	G	A	Hap.I	GSOR301227	admixed-japonica	Estrela	Colombia		eca85a73.0	G	C	G	G	C	G	C	G	C	G	T	Hap.I	eca85a73.0	0.50393	0.9004	0.6023	0.581183	1.59557		6ab77e3e.0	A	G	A	G	C	Y	A	T	Hap.II	6ab77e3e.0
de7ac7bf.0	A	T	A	C	T	G	A	C	T	G	G	A	Hap.I	GSOR301237	temperate-japonica	Desvauxii	Former Soviet Union		ef8fd965.0	G	C	G	G	C	G	C	G	C	G	T	Hap.I	ef8fd965.0	0.36081	0.9946	0.24784	0.0298333	0.309515		7f7fb805.0	A	G	A	G	C	Y	A	T	Hap.II	7f7fb805.0
dfdfb828.0	A	T	A	C	T	G	A	C	T	G	G	A	Hap.I	GSOR301145	temperate-japonica	Ta Hung Ku	China		f0328a18.0	G	C	G	G	C	G	C	G	C	G	T	Hap.I	f0328a18.0	0.27287	0.6357	0.50262	0.236167	0.763382		68c2ecf8.0	A	G	A	G	C	Y	A	T	Hap.II	68c2ecf8.0
e8c621e8.0	A	T	A	C	T	G	A	C	T	G	G	A	Hap.I	GSOR301285	temperate-japonica	Bombilla	Spain		f2e9bed5.0	G	C	G	G	C	G	C	G	C	G	T	Hap.I	f2e9bed5.0	0.40666	0.7344	0.3233	0.440133	0.587617		263f2baf.0	A	G	A	G	C	Y	A	T	Hap.II	263f2baf.0
eb17cda6.0	A	T	A	C	T	G	A	C	T	G	G	A	Hap.I	GSOR301226	admixed-japonica	WC 521	China		f30e146b.0	G	C	G	G	C	G	C	G	C	G	T	Hap.I	f30e146b.0	0.3378	0.4865	0.88685	0.8612	0.561981		c08a5ea2.0	A	G	A	G	C	Y	A	T	Hap.II	c08a5ea2.0
eca85a73.0	A	T	A	C	T	G	A	C	T	G	G	A	Hap.I	GSOR301363	aus	Kalubala Vee	Sri Lanka		f659d521.0	G	C	G	G	C	G	C	G	C	G	T	Hap.I	f659d521.0	0.2989	0.7484	0.3034	0.16158	0.591397		c14c4e03.0	A	G	A	G	C	Y	A	T	Hap.II	c14c4e03.0
ef8fd965.0	A	T	A	C	T	G	A	C	T	G	G	A	Hap.I	GSOR301051	admixed-japonica	Gerdeh	Iran		f948d7b5.0	G	C	G	G	C	G	C	G	C	G	T	Hap.I	f948d7b5.0	0.48907	0.8537	0.42204	0.1531	0.617029		c97be7ae.0	A	G	A	G	C	Y	A	T	Hap.II	c97be7ae.0
f0328a18.0	A	T	A	C	T	G	A	C	T	G	G	A	Hap.I	GSOR301014	aromatic	Bico Branco	Brazil		fed0b9a3.0	G	C	G	G	C	G	C	G	C	G	T	Hap.I	fed0b9a3.0	0.35566	0.7275	0.32516	0.25075	0.725237		ccdc6d39.0	A	G	A	G	C	Y	A	T	Hap.II	ccdc6d39.0
f2e9bed5.0	A	T	A	C	T	G	A	C	T	G	G	A	Hap.I	GSOR301215	temperate-japonica	Karabaschak	Bulgaria		8a41a10a.0	G	C	G	G	C	G	C	G	C	G	Y		8a41a10a.0	0.35764	0.8805	0.24778	0.118433	0.698001		d56e98bc.0	A	G	A	G	C	Y	A	T	Hap.II	d56e98bc.0
f30e146b.0	A	T	A	C	T	G	A	C	T	G	G	A	Hap.I	GSOR301252	aus	Halwa Gose Red	Iraq		b663b3f8.0	G	C	G	G	C	G	C	G	C	G	Y		b663b3f8.0	0.46283	0.5183	0.3069	0.226367	0.321737		e3b049a9.0	A	G	A	G	C	Y	A	T	Hap.II	e3b049a9.0
f659d521.0	A	T	A	C	T	G	A	C	T	G	G	A	Hap.I	GSOR301151	aromatic	NSFTV160	Unknown		c5bf98cc.0	G	C	G	G	C	G	C	G	C	G	Y		c5bf98cc.0	0.30366	0.8399	0.2469	0.12582	0.400596		f73fa9e9.0	A	G	A	G	C	Y	A	T	Hap.II	f73fa9e9.0
f948d7b5.0	A	T	A	C	T	G	A	C	T	G	G	A	Hap.I	GSOR301171	temperate-japonica	Benllok	Peru		5533f406.0	G	C	G	K	C	G	C	G	C	G	T		5533f406.0	0.50739	0.7642	0.35715	0.182433	0.924747		006dfe9b.0	C	G	G	C	C	C	G	A	Hap.III	006dfe9b.0
fed0b9a3.0	A	T	A	C	T	G	A	C	T	G	G	A	Hap.I	GSOR301328	temperate-japonica	Sitpwa	Myanmar		b3a301ea.0	K	Y	C	G	G	C	C	C	T	G	C		b3a301ea.0	0.49134	0.8601	0.55482	0.307783	0.63686		014ab0f1.0	C	G	G	C	C	C	G	A	Hap.III	014ab0f1.0
006dfe9b.0	G	C	G	T	C	A	C	G	C	A	A	C	Hap.II	GSOR301074	aus	Kalamkati	India		e4533c8b.0	T	T	C	G	G	C	C	C	T	A	C		e4533c8b.0	0.5007	0.5999	0.28722	0.161567	0.472914		0d125c0e.0	C	G	G	C	C	C	G	A	Hap.III	0d125c0e.0
02cc7c6d.0	G	C	G	T	C	A	C	G	C	A	A	C	Hap.II	GSOR301123	indica	Rathuwee	Sri Lanka		5b144b9c.0	T	T	C	G	G	C	C	C	T	G	C		5b144b9c.0	0.66908	0.7844	0.4277	0.26744	0.683224		1f6f13c3.0	C	G	G	C	C	C	G	A	Hap.III	1f6f13c3.0
02d095ba.0	G	C	G	T	C	A	C	G	C	A	A	C	Hap.II	GSOR301073	admixed	K 65	Suriname		743f41c1.0	T	T	C	G	G	C	C	C	T	G	C		743f41c1.0	0.66287	0.7946	0.46354	0.2771	0.645943		2b4e06fe.0	C	G	G	C	C	C	G	A	Hap.III	2b4e06fe.0
07f246bb.0	G	C	G	T	C	A	C	G	C	A	A	C	Hap.II	GSOR301289	indica	SML 242	Suriname		806c51cc.0	T	T	C	G	G	C	C	C	T	G	C		806c51cc.0	0.41968	0.822	0.1424	0.205733	0.709274		3e58f34c.0	C	G	G	C	C	C	G	A	Hap.III	3e58f34c.0
08de34ee.0	G	C	G	T	C	A	C	G	C	A	A	C	Hap.II	GSOR301165	tropical-japonica	Azucena	Philippines		fa4c4111.0	T	T	C	G	G	C	C	C	T	G	C		fa4c4111.0	0.68718	1.0217	0.31754	0.290317	0.598481		3eb8fab5.0	C	G	G	C	C	C	G	A	Hap.III	3eb8fab5.0
014ab0f1.0	G	C	G	T	C	A	C	G	C	A	A	C	Hap.II	GSOR301037	aus	NSFTV39	Unknown		02cc7c6d.0	T	T	C	G	G	C	C	C	T	G	C	Hap.II	02cc7c6d.0	0.57039	0.5078	0.314025	0.185033	0.587658		4e35b58a.0	C	G	G	C	C	C	G	A	Hap.III	4e35b58a.0
044639de.0	G	C	G	T	C	A	C	G	C	A	A	C	Hap.II	GSOR301276	tropical-japonica	IITA 135	Nigeria		02d095ba.0	T	T	C	G	G	C	C	C	T	G	C	Hap.II	02d095ba.0	0.41819	0.5633	0.12285	0.097375	0.47683		6f068769.0	C	G	G	C	C	C	G	A	Hap.III	6f068769.0
06334433.0	G	C	G	T	C	A	C	G	C	A	A	C	Hap.II	GSOR301050	tropical-japonica	Fortuna	United States		07f246bb.0	T	T	C	G	G	C	C	C	T	G	C	Hap.II	07f246bb.0	0.33022	0.6106	0.45322	0.30926	0.648022		7d4c6c4e.0	C	G	G	C	C	C	G	A	Hap.III	7d4c6c4e.0
0d125c0e.0	G	C	G	T	C	A	C	G	C	A	A	C	Hap.II	GSOR301006	aus	ARC 7229	India		044639de.0	T	T	C	G	G	C	C	C	T	G	C	Hap.II	044639de.0	0.55371	0.6622	0.39555	0.317467	0.820622		7e956f22.0	C	G	G	C	C	C	G	A	Hap.III	7e956f22.0
1ab838a2.0	G	C	G	T	C	A	C	G	C	A	A	C	Hap.II	GSOR301058	tropical-japonica	Honduras	Honduras		3b25c24f.0	T	T	C	G	G	C	C	C	T	G	C	Hap.II	3b25c24f.0	0.51065	0.9411	0.55772	0.311867	1.04295		9c099b78.0	C	G	G	C	C	C	G	A	Hap.III	9c099b78.0
1ce7093b.0	G	C	G	T	C	A	C	G	C	A	A	C	Hap.II	GSOR301023	tropical-japonica	Carolina Gold 12034	United States		4b0a7350.0	T	T	C	G	G	C	C	C	T	G	C	Hap.II	4b0a7350.0	0.25008	0.6149	0.536375	0.196517	0.737935		9f786a86.0	C	G	G	C	C	C	G	A	Hap.III	9f786a86.0
1e91cb13.0	G	C	G	T	C	A	C	G	C	A	A	C	Hap.II	NA	tropical-japonica	NSFTV175	Unknown		5ef1be74.0	T	T	C	G	G	C	C	C	T	G	C	Hap.II	5ef1be74.0	0.46213	0.7872	0.547083	0.220383	0.585194		40f343f4.0	C	G	G	C	C	C	G	A	Hap.III	40f343f4.0
1e26852c.0	G	C	G	T	C	A	C	G	C	A	A	C	Hap.II	GSOR301325	admixed-japonica	Okshitmayin	Myanmar		7cfe4a0c.0	T	T	C	G	G	C	C	C	T	G	C	Hap.II	7cfe4a0c.0	0.45362	0.9816	0.52024	0.2744	1.28417		66d97672.0	C	G	G	C	C	C	G	A	Hap.III	66d97672.0
1f6f13c3.0	G	C	G	T	C	A	C	G	C	A	A	C	Hap.II	GSOR301311	aus	DM 56	Bangladesh		8a06320f.0	T	T	C	G	G	C	C	C	T	G	C	Hap.II	8a06320f.0	0.50222	0.6744	0.3561	0.2074	0.526995		80fc89ae.0	C	G	G	C	C	C	G	A	Hap.III	80fc89ae.0
1f10be3d.0	G	C	G	T	C	A	C	G	C	A	A	C	Hap.II	GSOR301092	admixed-japonica	Lacrosse	United States		8c76404c.0	T	T	C	G	G	C	C	C	T	G	C	Hap.II	8c76404c.0	0.52036	0.6163	0.3104	0.13606	0.417713		81d03b86.0	C	G	G	C	C	C	G	A	Hap.III	81d03b86.0
1f856ac1.0	G	C	G	T	C	A	C	G	C	A	A	C	Hap.II	GSOR301377	tropical-japonica	Lady Wright Seln	United States		8fafd383.0	T	T	C	G	G	C	C	C	T	G	C	Hap.II	8fafd383.0	0.64908	1.0012	0.45474	0.17555	0.844938		84ad8457.0	C	G	G	C	C	C	G	A	Hap.III	84ad8457.0
2b4e06fe.0	G	C	G	T	C	A	C	G	C	A	A	C	Hap.II	GSOR301031	aus	Chuan 4	Taiwan		9a60fd42.0	T	T	C	G	G	C	C	C	T	G	C	Hap.II	9a60fd42.0	0.52004	0.636	0.43788	0.171483	0.630933		480f7505.0	C	G	G	C	C	C	G	A	Hap.III	480f7505.0
3b25c24f.0	G	C	G	T	C	A	C	G	C	A	A	C	Hap.II	GSOR301368	indica	Nira	United States		9ac72c9e.0	T	T	C	G	G	C	C	C	T	G	C	Hap.II	9ac72c9e.0	0.39619	0.7525	0.30194	0.0846	0.303785		195567bf.0	C	G	G	C	C	C	G	A	Hap.III	195567bf.0
3c10a4b8.0	G	C	G	T	C	A	C	G	C	A	A	C	Hap.II	GSOR301186	tropical-japonica	IRAT 13	Cote d'Ivoire		12d82364.0	T	T	C	G	G	C	C	C	T	G	C	Hap.II	12d82364.0	0.57671	0.5532	0.3741	0.17525	0.5038		16463092.0	C	G	G	C	C	C	G	A	Hap.III	16463092.0
3e58f34c.0	G	C	G	T	C	A	C	G	C	A	A	C	Hap.II	GSOR301319	aus	Kachilon	Bangladesh		13ae4f27.0	T	T	C	G	G	C	C	C	T	G	C	Hap.II	13ae4f27.0	0.41157	0.8716	0.7706	0.316517	0.840599		af77442b.0	C	G	G	C	C	C	G	A	Hap.III	af77442b.0
3eb8fab5.0	G	C	G	T	C	A	C	G	C	A	A	C	Hap.II	GSOR301308	aus	DJ 24	Bangladesh		32ca1759.0	T	T	C	G	G	C	C	C	T	G	C	Hap.II	32ca1759.0	0.33624	0.6174	0.43506	0.137883	0.49152		b828b757.0	C	G	G	C	C	C	G	A	Hap.III	b828b757.0
4b0a7350.0	G	C	G	T	C	A	C	G	C	A	A	C	Hap.II	GSOR301330	admixed	Berenj	Afghanistan		56f5103e.0	T	T	C	G	G	C	C	C	T	G	C	Hap.II	56f5103e.0	0.47022	0.7134	0.42826	0.187733	0.701207		b956dfb5.0	C	G	G	C	C	C	G	A	Hap.III	b956dfb5.0
4e35b58a.0	G	C	G	T	C	A	C	G	C	A	A	C	Hap.II	GSOR301335	aus	DZ 193	Bangladesh		61cc3858.0	T	T	C	G	G	C	C	C	T	G	C	Hap.II	61cc3858.0	0.67362	0.5785	0.35614	0.186683	0.693855		bd7aaa87.0	C	G	G	C	C	C	G	A	Hap.III	bd7aaa87.0
4f4f777a.0	G	C	G	T	C	A	C	G	C	A	A	C	Hap.II	GSOR301369	tropical-japonica	Palmyra	United States		63f298ba.0	T	T	C	G	G	C	C	C	T	G	C	Hap.II	63f298ba.0	0.82002	0.6809	0.576375	0.33425	1.08062		c7aeb39f.0	C	G	G	C	C	C	G	A	Hap.III	c7aeb39f.0
5ae0bd70.0	G	C	G	T	C	A	C	G	C	A	A	C	Hap.II	GSOR301287	temperate-japonica	Bahia	Spain		71d5fcf4.0	T	T	C	G	G	C	C	C	T	G	C	Hap.II	71d5fcf4.0	0.57776	0.7844	0.59364	0.218917	0.740933		c86f37d0.0	C	G	G	C	C	C	G	A	Hap.III	c86f37d0.0
5b144b9c.0	G	C	G	T	C	A	C	G	C	A	A	C	Hap.II	GSOR301109	indica	O-Luen-Cheung	Taiwan		74c9fbbc.0	T	T	C	G	G	C	C	C	T	G	C	Hap.II	74c9fbbc.0	0.60687	0.8292	0.52174	0.95045	0.806827		cbd6b346.0	C	G	G	C	C	C	G	A	Hap.III	cbd6b346.0
5df8f871.0	G	C	G	T	C	A	C	G	C	A	A	C	Hap.II	GSOR301084	tropical-japonica	Kinastano	Philippines		192e24ab.0	T	T	C	G	G	C	C	C	T	G	C	Hap.II	192e24ab.0	0.37767	0.7949	0.341625	0.2443	0.777442		ceb798a3.0	C	G	G	C	C	C	G	A	Hap.III	ceb798a3.0
5ef1be74.0	G	C	G	T	C	A	C	G	C	A	A	C	Hap.II	GSOR301003	indica	Ai-Chiao-Hong	China		660f0236.0	T	T	C	G	G	C	C	C	T	G	C	Hap.II	660f0236.0	0.56852	0.6241	0.43468	0.4962	0.957776		d09d62e7.0	C	G	G	C	C	C	G	A	Hap.III	d09d62e7.0
6ab77e3e.0	G	C	G	T	C	A	C	G	C	A	A	C	Hap.II	GSOR301090	tropical-japonica	L-202	United States		661eaeaa.0	T	T	C	G	G	C	C	C	T	G	C	Hap.II	661eaeaa.0	0.49658	0.7448	0.598	0.232133	0.728702		d22c8e33.0	C	G	G	C	C	C	G	A	Hap.III	d22c8e33.0
6cedf6aa.0	G	C	G	T	C	A	C	G	C	A	A	C	Hap.II	GSOR301108	tropical-japonica	NSFTV116	Unknown		714ac141.0	T	T	C	G	G	C	C	C	T	G	C	Hap.II	714ac141.0	0.60047	0.8503	0.45554	0.169817	0.675289		d438bfed.0	C	G	G	C	C	C	G	A	Hap.III	d438bfed.0
6f068769.0	G	C	G	T	C	A	C	G	C	A	A	C	Hap.II	GSOR301348	aus	PTB 30	India		773e969e.0	T	T	C	G	G	C	C	C	T	G	C	Hap.II	773e969e.0	0.45835	1.0914	0.569775	0.884867	1.03586		dd2bfbfb.0	C	G	G	C	C	C	G	A	Hap.III	dd2bfbfb.0
6f263bd1.0	G	C	G	T	C	A	C	G	C	A	A	C	Hap.II	GSOR301230	tropical-japonica	WAB 501-11-5-1	Cote d'Ivoire		872ec0b4.0	T	T	C	G	G	C	C	C	T	G	C	Hap.II	872ec0b4.0	0.73709	0.8914	0.44308	0.270117	0.590507		e0815776.0	C	G	G	C	C	C	G	A	Hap.III	e0815776.0
7cfe4a0c.0	G	C	G	T	C	A	C	G	C	A	A	C	Hap.II	GSOR301213	indica	Paraiba Chines Nova	Brazil		1510e4aa.0	T	T	C	G	G	C	C	C	T	G	C	Hap.II	1510e4aa.0	0.68147	0.7489	0.41422	0.689067	0.942193		e8f708a5.0	C	G	G	C	C	C	G	A	Hap.III	e8f708a5.0
7d4c6c4e.0	G	C	G	T	C	A	C	G	C	A	A	C	Hap.II	GSOR301041	aus	Dhala Shaitta	Bangladesh		5384be83.0	T	T	C	G	G	C	C	C	T	G	C	Hap.II	5384be83.0	0.28164	0.7555	0.228425	0.1607	0.534417		e4533c8b.0	C	G	G	C	C	C	G	A	Hap.III	e4533c8b.0
7e956f22.0	G	C	G	T	C	A	C	G	C	A	A	C	Hap.II	GSOR301322	admixed-indica	KPF-16	Bangladesh		8653bbdb.0	T	T	C	G	G	C	C	C	T	G	C	Hap.II	8653bbdb.0	0.50934	0.7162	0.57794	0.35025	0.972132		ea28671d.0	C	G	G	C	C	C	G	A	Hap.III	ea28671d.0
7eb7c6a8.0	G	C	G	T	C	A	C	G	C	A	A	C	Hap.II	GSOR301091	tropical-japonica	LAC 23	Liberia		37249a74.0	T	T	C	G	G	C	C	C	T	G	C	Hap.II	37249a74.0	0.45862	0.5444	0.35906	0.402583	0.73298		fa180a1e.0	C	G	G	C	C	C	G	A	Hap.III	fa180a1e.0
7f7fb805.0	G	C	G	T	C	A	C	G	C	A	A	C	Hap.II	GSOR301056	admixed-japonica	Gotak Gatik	Indonesia		49649a00.0	T	T	C	G	G	C	C	C	T	G	C	Hap.II	49649a00.0	0.28833	0.7852	0.25122	0.181083	0.42803		fb2b3d82.0	C	G	G	C	C	C	G	A	Hap.III	fb2b3d82.0
8a06320f.0	G	C	G	T	C	A	C	G	C	A	A	C	Hap.II	GSOR301098	indica	Ming Hui	China		93387d96.0	T	T	C	G	G	C	C	C	T	G	C	Hap.II	93387d96.0	0.64301	0.7566	0.38802	0.14555	0.48797		fc26ce23.0	C	G	G	C	C	C	G	A	Hap.III	fc26ce23.0
8adbe877.0	G	C	G	T	C	A	C	G	C	A	A	C	Hap.II	GSOR301340	tropical-japonica	Ligerito	Colombia		328163e1.0	T	T	C	G	G	C	C	C	T	G	C	Hap.II	328163e1.0	0.58639	0.7933	0.3891	0.75315	0.58749		5b144b9c.0	C	G	G	C	C	C	G	T		5b144b9c.0
8c76404c.0	G	C	G	T	C	A	C	G	C	A	A	C	Hap.II	GSOR301095	temperate-japonica	Luk Takhar	Afghanistan		61152244.0	T	T	C	G	G	C	C	C	T	G	C	Hap.II	61152244.0	0.4185	0.5263	0.342075	0.28055	1.05348		743f41c1.0	C	G	G	C	C	C	G	T		743f41c1.0
8cfa8fb2.0	G	C	G	T	C	A	C	G	C	A	A	C	Hap.II	GSOR301167	tropical-japonica	583	Ecuador		a5a6e2dd.0	T	T	C	G	G	C	C	C	T	G	C	Hap.II	a5a6e2dd.0	0.51589	0.709	0.54652	0.26795	0.732532		fa4c4111.0	C	G	G	C	C	C	G	T		fa4c4111.0
8e941960.0	G	C	G	T	C	A	C	G	C	A	A	C	Hap.II	GSOR301158	tropical-japonica	B6616A4-22-Bk-5-4	United States		a7bec464.0	T	T	C	G	G	C	C	C	T	G	C	Hap.II	a7bec464.0	0.59424	0.9079	0.59322	0.445983	0.810447		02cc7c6d.0	C	G	G	G	C	C	G	T	Hap.IV	02cc7c6d.0
9a60fd42.0	G	C	G	T	C	A	C	G	C	A	A	C	Hap.II	GSOR301284	indica	SL 22-613	Sierra Leone		a32e0586.0	T	T	C	G	G	C	C	C	T	G	C	Hap.II	a32e0586.0	0.50617	0.7197	0.46968	0.335933	0.526197		02d095ba.0	C	G	G	G	C	C	G	T	Hap.IV	02d095ba.0
9ac72c9e.0	G	C	G	T	C	A	C	G	C	A	A	C	Hap.II	GSOR301163	indica	Zhenshan 2	China		a446becd.0	T	T	C	G	G	C	C	C	T	G	C	Hap.II	a446becd.0	0.28733	0.7059	0.37716	0.30444	0.695716		07f246bb.0	C	G	G	G	C	C	G	T	Hap.IV	07f246bb.0
9b37187d.0	G	C	G	T	C	A	C	G	C	A	A	C	Hap.II	GSOR301238	temperate-japonica	Caucasica	Former Soviet Union		b6dc1bcc.0	T	T	C	G	G	C	C	C	T	G	C	Hap.II	b6dc1bcc.0	0.39215	0.4973	0.261925	0.170717	0.633392		044639de.0	C	G	G	G	C	C	G	T	Hap.IV	044639de.0
9baa653c.0	G	C	G	T	C	A	C	G	C	A	A	C	Hap.II	GSOR301275	tropical-japonica	Tox 782-20-1	Nigeria		b238d197.0	T	T	C	G	G	C	C	C	T	G	C	Hap.II	b238d197.0	0.28556	0.6475	0.33838	0.26238	0.47103		3b25c24f.0	C	G	G	G	C	C	G	T	Hap.IV	3b25c24f.0
9c099b78.0	G	C	G	T	C	A	C	G	C	A	A	C	Hap.II	GSOR301054	aus	Ghati Kamma Nangarhar	Afghanistan		c8a73fe7.0	T	T	C	G	G	C	C	C	T	G	C	Hap.II	c8a73fe7.0	0.48124	1.0148	0.58366	0.66658	1.04563		4b0a7350.0	C	G	G	G	C	C	G	T	Hap.IV	4b0a7350.0
9f786a86.0	G	C	G	T	C	A	C	G	C	A	A	C	Hap.II	GSOR301331	aus	Shirkati	Afghanistan		cc0ef8cf.0	T	T	C	G	G	C	C	C	T	G	C	Hap.II	cc0ef8cf.0	0.52596	0.6415	0.373725	0.3933	0.997066		5ef1be74.0	C	G	G	G	C	C	G	T	Hap.IV	5ef1be74.0
12d82364.0	G	C	G	T	C	A	C	G	C	A	A	C	Hap.II	GSOR301065	indica	IR 8	Philippines		dd6e755e.0	T	T	C	G	G	C	C	C	T	G	C	Hap.II	dd6e755e.0	0.38958	0.6688	0.45626	0.153983	0.663144		7cfe4a0c.0	C	G	G	G	C	C	G	T	Hap.IV	7cfe4a0c.0
13ae4f27.0	G	C	G	T	C	A	C	G	C	A	A	C	Hap.II	GSOR301225	indica	Sze Guen Zim	China		e876c9ec.0	T	T	C	G	G	C	C	C	T	G	C	Hap.II	e876c9ec.0	0.5069	0.6264	0.2194	0.1627	0.516379		8a06320f.0	C	G	G	G	C	C	G	T	Hap.IV	8a06320f.0
32a15c4d.0	G	C	G	T	C	A	C	G	C	A	A	C	Hap.II	GSOR301024	tropical-japonica	Carolina Gold Sel	United States		e5951598.0	T	T	C	G	G	C	C	C	T	G	C	Hap.II	e5951598.0	0.50499	0.8227	0.3551	0.195217	0.496373		8c76404c.0	C	G	G	G	C	C	G	T	Hap.IV	8c76404c.0
32ca1759.0	G	C	G	T	C	A	C	G	C	A	A	C	Hap.II	GSOR301224	indica	Aijiaonante	China		f22d2dc6.0	T	T	C	G	G	C	C	C	T	G	C	Hap.II	f22d2dc6.0	0.46739	0.7109	0.4697	0.335567	0.799058		8fafd383.0	C	G	G	G	C	C	G	T	Hap.IV	8fafd383.0
34df4fca.0	G	C	G	T	C	A	C	G	C	A	A	C	Hap.II	GSOR301205	tropical-japonica	WC 4419	Honduras		f46f03bf.0	T	T	C	G	G	C	C	C	T	G	C	Hap.II	f46f03bf.0	0.50979	1.0227	0.46872	0.232683	1.02482		9a60fd42.0	C	G	G	G	C	C	G	T	Hap.IV	9a60fd42.0
40f343f4.0	G	C	G	T	C	A	C	G	C	A	A	C	Hap.II	GSOR301144	aus	T26	India		08de34ee.0	T	T	C	G	G	C	G	C	C	G	C	Hap.III	08de34ee.0	0.45794	0.5036	0.24758	0.165617	0.82077		9ac72c9e.0	C	G	G	G	C	C	G	T	Hap.IV	9ac72c9e.0
48b4f132.0	G	C	G	T	C	A	C	G	C	A	A	C	Hap.II	GSOR301138	tropical-japonica	Sinampaga Selection	Philippines		06334433.0	T	T	C	G	G	C	G	C	C	G	C	Hap.III	06334433.0	0.41692	0.3943	0.28345	0.28495	0.737905		12d82364.0	C	G	G	G	C	C	G	T	Hap.IV	12d82364.0
56f5103e.0	G	C	G	T	C	A	C	G	C	A	A	C	Hap.II	GSOR301242	indica	Djimoron	Guinea		09869491.0	T	T	C	G	G	C	G	C	C	G	C	Hap.III	09869491.0	0.36495	0.6801	0.31338	0.22685	0.525094		13ae4f27.0	C	G	G	G	C	C	G	T	Hap.IV	13ae4f27.0
60c362f1.0	G	C	G	T	C	A	C	G	C	A	A	C	Hap.II	GSOR301248	tropical-japonica	Tia Bura	Indonesia		1ab838a2.0	T	T	C	G	G	C	G	C	C	G	C	Hap.III	1ab838a2.0	0.47275	0.4766	0.41114	0.1967	0.876899		32ca1759.0	C	G	G	G	C	C	G	T	Hap.IV	32ca1759.0
61cc3858.0	G	C	G	T	C	A	C	G	C	A	A	C	Hap.II	GSOR301064	indica	IR 36	Philippines		1ce7093b.0	T	T	C	G	G	C	G	C	C	G	C	Hap.III	1ce7093b.0	0.38202	0.4729	0.40425	0.350417	0.649074		56f5103e.0	C	G	G	G	C	C	G	T	Hap.IV	56f5103e.0
63f298ba.0	G	C	G	T	C	A	C	G	C	A	A	C	Hap.II	GSOR301116	indica	Pao-Tou-Hung	China		1e91cb13.0	T	T	C	G	G	C	G	C	C	G	C	Hap.III	1e91cb13.0	0.47296	0.5368	0.56732	0.370425	1.01117		61cc3858.0	C	G	G	G	C	C	G	T	Hap.IV	61cc3858.0
64fa0112.0	G	C	G	T	C	A	C	G	C	A	A	C	Hap.II	GSOR301079	admixed-japonica	Keriting Tingii	Indonesia		1e26852c.0	T	T	C	G	G	C	G	C	C	G	C	Hap.III	1e26852c.0	0.43412	0.6657	0.36024	0.25105	0.872298		63f298ba.0	C	G	G	G	C	C	G	T	Hap.IV	63f298ba.0
66d97672.0	G	C	G	T	C	A	C	G	C	A	A	C	Hap.II	GSOR301071	aus	Jhona 349	India		1f10be3d.0	T	T	C	G	G	C	G	C	C	G	C	Hap.III	1f10be3d.0	0.57305	0.7985	0.33655	0.256067	0.609129		71d5fcf4.0	C	G	G	G	C	C	G	T	Hap.IV	71d5fcf4.0
68c2ecf8.0	G	C	G	T	C	A	C	G	C	A	A	C	Hap.II	GSOR301043	tropical-japonica	Dourado Agulha	Brazil		1f856ac1.0	T	T	C	G	G	C	G	C	C	G	C	Hap.III	1f856ac1.0	0.47849	0.6325	0.41258	0.386817	0.770074		74c9fbbc.0	C	G	G	G	C	C	G	T	Hap.IV	74c9fbbc.0
71d5fcf4.0	G	C	G	T	C	A	C	G	C	A	A	C	Hap.II	GSOR301053	indica	NSFTV57	Unknown		3c10a4b8.0	T	T	C	G	G	C	G	C	C	G	C	Hap.III	3c10a4b8.0	0.50181	0.4833	0.29398	0.248633	0.646745		192e24ab.0	C	G	G	G	C	C	G	T	Hap.IV	192e24ab.0
74c9fbbc.0	G	C	G	T	C	A	C	G	C	A	A	C	Hap.II	GSOR301305	indica	Dawebyan	Myanmar		4ab486ec.0	T	T	C	G	G	C	G	C	C	G	C	Hap.III	4ab486ec.0	0.45855	0.7316	0.2844	0.222217	0.609301		660f0236.0	C	G	G	G	C	C	G	T	Hap.IV	660f0236.0
76f56677.0	G	C	G	T	C	A	C	G	C	A	A	C	Hap.II	GSOR301038	admixed-japonica	Dam	Thailand		4f4f777a.0	T	T	C	G	G	C	G	C	C	G	C	Hap.III	4f4f777a.0	0.44142	0.492	0.35994	0.2353	0.658963		661eaeaa.0	C	G	G	G	C	C	G	T	Hap.IV	661eaeaa.0
80fc89ae.0	G	C	G	T	C	A	C	G	C	A	A	C	Hap.II	GSOR301336	aus	Karkati 87	Bangladesh		5ae0bd70.0	T	T	C	G	G	C	G	C	C	G	C	Hap.III	5ae0bd70.0	0.39109	0.769	0.46494	0.232483	0.747445		714ac141.0	C	G	G	G	C	C	G	T	Hap.IV	714ac141.0
81d03b86.0	G	C	G	T	C	A	C	G	C	A	A	C	Hap.II	GSOR301004	aus	NSFTV4	Unknown		5df8f871.0	T	T	C	G	G	C	G	C	C	G	C	Hap.III	5df8f871.0	0.61908	0.5044	0.45418	0.335967	0.866954		773e969e.0	C	G	G	G	C	C	G	T	Hap.IV	773e969e.0
84ad8457.0	G	C	G	T	C	A	C	G	C	A	A	C	Hap.II	GSOR301358	aus	Santhi Sufaid	Pakistan		6ab77e3e.0	T	T	C	G	G	C	G	C	C	G	C	Hap.III	6ab77e3e.0	0.48075	0.4505	0.30452	0.09834	0.416162		806c51cc.0	C	G	G	G	C	C	G	T	Hap.IV	806c51cc.0
86f75d2b.0	G	C	G	T	C	A	C	G	C	A	A	C	Hap.II	GSOR301001	temperate-japonica	Agostano	Italy		6cedf6aa.0	T	T	C	G	G	C	G	C	C	G	C	Hap.III	6cedf6aa.0	0.4045	0.5927	0.526425	0.15342	0.808544		872ec0b4.0	C	G	G	G	C	C	G	T	Hap.IV	872ec0b4.0
97dcf87d.0	G	C	G	T	C	A	C	G	C	A	A	C	Hap.II	GSOR301066	tropical-japonica	IRAT 177	French Guiana		6f263bd1.0	T	T	C	G	G	C	G	C	C	G	C	Hap.III	6f263bd1.0	0.36983	0.5669	0.45146	0.13695	0.58973		1510e4aa.0	C	G	G	G	C	C	G	T	Hap.IV	1510e4aa.0
128dd425.0	G	C	G	T	C	A	C	G	C	A	A	C	Hap.II	GSOR301141	tropical-japonica	Sultani	Egypt		7b7a0d82.0	T	T	C	G	G	C	G	C	C	G	C	Hap.III	7b7a0d82.0	0.3754	0.5127	0.363925	0.11858	0.65459		5384be83.0	C	G	G	G	C	C	G	T	Hap.IV	5384be83.0
180a155f.0	G	C	G	T	C	A	C	G	C	A	A	C	Hap.II	GSOR301374	tropical-japonica	Della	United States		7eb7c6a8.0	T	T	C	G	G	C	G	C	C	G	C	Hap.III	7eb7c6a8.0	0.50234	0.5354	0.47104	0.25925	0.686918		8653bbdb.0	C	G	G	G	C	C	G	T	Hap.IV	8653bbdb.0
192e24ab.0	G	C	G	T	C	A	C	G	C	A	A	C	Hap.II	GSOR301154	indica	Taducan	Philippines		7f7fb805.0	T	T	C	G	G	C	G	C	C	G	C	Hap.III	7f7fb805.0	0.66341	0.8167	0.1648	0.15965	0.382158		37249a74.0	C	G	G	G	C	C	G	T	Hap.IV	37249a74.0
263f2baf.0	G	C	G	T	C	A	C	G	C	A	A	C	Hap.II	GSOR301192	tropical-japonica	Pate Blanc Mn 1	Cote d'Ivoire		8adbe877.0	T	T	C	G	G	C	G	C	C	G	C	Hap.III	8adbe877.0	0.68942	0.6489	0.3925	0.1318	0.656514		49649a00.0	C	G	G	G	C	C	G	T	Hap.IV	49649a00.0
480f7505.0	G	C	G	T	C	A	C	G	C	A	A	C	Hap.II	GSOR301169	aus	ARC 6578	India		8cfa8fb2.0	T	T	C	G	G	C	G	C	C	G	C	Hap.III	8cfa8fb2.0	0.38848	0.392	0.181	0.186217	0.68806		93387d96.0	C	G	G	G	C	C	G	T	Hap.IV	93387d96.0
523d5ec4.0	G	C	G	T	C	A	C	G	C	A	A	C	Hap.II	GSOR301229	tropical-japonica	WAB 502-13-4-1	Cote d'Ivoire		8e941960.0	T	T	C	G	G	C	G	C	C	G	C	Hap.III	8e941960.0	0.39233	0.55	0.255325	0.12368	0.384253		328163e1.0	C	G	G	G	C	C	G	T	Hap.IV	328163e1.0
536afc14.0	G	C	G	T	C	A	C	G	C	A	A	C	Hap.II	GSOR301217	tropical-japonica	IRAT 44	Burkina Faso		9b37187d.0	T	T	C	G	G	C	G	C	C	G	C	Hap.III	9b37187d.0	0.28145	0.9061	0.41582	0.252567	0.500111		61152244.0	C	G	G	G	C	C	G	T	Hap.IV	61152244.0
593def74.0	G	C	G	T	C	A	C	G	C	A	A	C	Hap.II	GSOR301298	tropical-japonica	Llanero 501	Venezuela		9baa653c.0	T	T	C	G	G	C	G	C	C	G	C	Hap.III	9baa653c.0	0.40912	0.6078	0.53754	0.167375	0.715521		a5a6e2dd.0	C	G	G	G	C	C	G	T	Hap.IV	a5a6e2dd.0
660f0236.0	G	C	G	T	C	A	C	G	C	A	A	C	Hap.II	GSOR301012	aus	NSFTV13	Unknown		32a15c4d.0	T	T	C	G	G	C	G	C	C	G	C	Hap.III	32a15c4d.0	0.59293	0.5226	0.39314	0.281	0.672609		a7bec464.0	C	G	G	G	C	C	G	T	Hap.IV	a7bec464.0
661eaeaa.0	G	C	G	T	C	A	C	G	C	A	A	C	Hap.II	GSOR301180	indica	Criollo La Fria	Venezuela		34df4fca.0	T	T	C	G	G	C	G	C	C	G	C	Hap.III	34df4fca.0	0.47073	0.546	0.268375	0.134333	0.468622		a32e0586.0	C	G	G	G	C	C	G	T	Hap.IV	a32e0586.0
714ac141.0	G	C	G	T	C	A	C	G	C	A	A	C	Hap.II	GSOR301115	indica	Pagaiyahan	Taiwan		48b4f132.0	T	T	C	G	G	C	G	C	C	G	C	Hap.III	48b4f132.0	0.49625	0.462	0.35975	0.24786	0.703901		a446becd.0	C	G	G	G	C	C	G	T	Hap.IV	a446becd.0
743f41c1.0	G	C	G	T	C	A	C	G	C	A	A	C	Hap.II	GSOR301082	indica	Kiang-Chou-Chiu	Taiwan		60c362f1.0	T	T	C	G	G	C	G	C	C	G	C	Hap.III	60c362f1.0	0.49992	0.7528	0.66862	0.631333	1.02547		b3a301ea.0	C	G	G	G	C	C	G	T	Hap.IV	b3a301ea.0
773e969e.0	G	C	G	T	C	A	C	G	C	A	A	C	Hap.II	GSOR301294	indica	519	Uruguay		64fa0112.0	T	T	C	G	G	C	G	C	C	G	C	Hap.III	64fa0112.0	0.41997	0.5523	0.226767	0.22	0.584237		b6dc1bcc.0	C	G	G	G	C	C	G	T	Hap.IV	b6dc1bcc.0
778cea6e.0	G	C	G	T	C	A	C	G	C	A	A	C	Hap.II	GSOR301195	temperate-japonica	Razza 77	Italy		68c2ecf8.0	T	T	C	G	G	C	G	C	C	G	C	Hap.III	68c2ecf8.0	0.44196	0.5936	0.53512	0.1058	0.869267		b238d197.0	C	G	G	G	C	C	G	T	Hap.IV	b238d197.0
806c51cc.0	G	C	G	T	C	A	C	G	C	A	A	C	Hap.II	GSOR301133	indica	Shai-Kuh	China		76f56677.0	T	T	C	G	G	C	G	C	C	G	C	Hap.III	76f56677.0	0.46124	0.5946	0.36426	0.184133	0.4605		c8a73fe7.0	C	G	G	G	C	C	G	T	Hap.IV	c8a73fe7.0
853e318c.0	G	C	G	T	C	A	C	G	C	A	A	C	Hap.II	GSOR301337	tropical-japonica	Creole	Belize		86f75d2b.0	T	T	C	G	G	C	G	C	C	G	C	Hap.III	86f75d2b.0	0.3799	0.5139	0.22386	0.194983	0.504945		cc0ef8cf.0	C	G	G	G	C	C	G	T	Hap.IV	cc0ef8cf.0
872ec0b4.0	G	C	G	T	C	A	C	G	C	A	A	C	Hap.II	GSOR301303	indica	BR24	Bangladesh		97dcf87d.0	T	T	C	G	G	C	G	C	C	G	C	Hap.III	97dcf87d.0	0.46031	0.5053	0.32624	0.253733	0.873362		dd6e755e.0	C	G	G	G	C	C	G	T	Hap.IV	dd6e755e.0
897c5eef.0	G	C	G	T	C	A	C	G	C	A	A	C	Hap.II	GSOR301081	tropical-japonica	NSFTV89	Unknown		128dd425.0	T	T	C	G	G	C	G	C	C	G	C	Hap.III	128dd425.0	0.40691	0.5471	0.4954	0.17068	0.738964		e876c9ec.0	C	G	G	G	C	C	G	T	Hap.IV	e876c9ec.0
915c0033.0	G	C	G	T	C	A	C	G	C	A	A	C	Hap.II	GSOR301208	admixed-japonica	YRL-1	Australia		180a155f.0	T	T	C	G	G	C	G	C	C	G	C	Hap.III	180a155f.0	0.53752	0.4706	0.35874	0.16028	0.71978		e5951598.0	C	G	G	G	C	C	G	T	Hap.IV	e5951598.0
1510e4aa.0	G	C	G	T	C	A	C	G	C	A	A	C	Hap.II	GSOR301313	aus	DNJ 140	Bangladesh		263f2baf.0	T	T	C	G	G	C	G	C	C	G	C	Hap.III	263f2baf.0	0.59861	0.533	0.3413	0.318867	1.03422		f22d2dc6.0	C	G	G	G	C	C	G	T	Hap.IV	f22d2dc6.0
1911c363.0	G	C	G	T	C	A	C	G	C	A	A	C	Hap.II	GSOR301243	admixed-japonica	Guineandao	Guinea		536afc14.0	T	T	C	G	G	C	G	C	C	G	C	Hap.III	536afc14.0	0.33676	0.4551	0.37468	0.237317	0.46621		f46f03bf.0	C	G	G	G	C	C	G	T	Hap.IV	f46f03bf.0
1956dd3f.0	G	C	G	T	C	A	C	G	C	A	A	C	Hap.II	GSOR301025	tropical-japonica	NSFTV27	Unknown		593def74.0	T	T	C	G	G	C	G	C	C	G	C	Hap.III	593def74.0	0.48248	0.5531	0.41232	0.16135	0.496517		4c188d7c.0	C	K	G	S	M	C	G	W		4c188d7c.0
2779bba9.0	G	C	G	T	C	A	C	G	C	A	A	C	Hap.II	GSOR301362	tropical-japonica	PR 304	Puerto Rico		778cea6e.0	T	T	C	G	G	C	G	C	C	G	C	Hap.III	778cea6e.0	0.46929	0.7937	0.49098	0.321617	0.634661		07dac217.0	C	T	G	G	A	C	G	T	Hap.V	07dac217.0
5384be83.0	G	C	G	T	C	A	C	G	C	A	A	C	Hap.II	GSOR301200	indica	Tchibanga	Gabon		853e318c.0	T	T	C	G	G	C	G	C	C	G	C	Hap.III	853e318c.0	0.4775	0.522	0.42828	0.24772	0.517505		084e8b29.0	C	T	G	G	A	C	G	T	Hap.V	084e8b29.0
8653bbdb.0	G	C	G	T	C	A	C	G	C	A	A	C	Hap.II	GSOR301128	indica	RTS14	Vietnam		897c5eef.0	T	T	C	G	G	C	G	C	C	G	C	Hap.III	897c5eef.0	0.41997	0.5969	0.211075	0.207	0.504494		1e4f3933.0	C	T	G	G	A	C	G	T	Hap.V	1e4f3933.0
9764b3c8.0	G	C	G	T	C	A	C	G	C	A	A	C	Hap.II	GSOR301367	tropical-japonica	318	Turkey		915c0033.0	T	T	C	G	G	C	G	C	C	G	C	Hap.III	915c0033.0	0.57295	0.8197	0.32762	0.170367	0.513793		2a9d8d47.0	C	T	G	G	A	C	G	T	Hap.V	2a9d8d47.0
37249a74.0	G	C	G	T	C	A	C	G	C	A	A	C	Hap.II	GSOR301197	admixed-indica	Rojofotsy 738	Madagascar		1911c363.0	T	T	C	G	G	C	G	C	C	G	C	Hap.III	1911c363.0	0.38978	0.6758	0.3459	0.18886	0.607332		2b81cf74.0	C	T	G	G	A	C	G	T	Hap.V	2b81cf74.0
49649a00.0	G	C	G	T	C	A	C	G	C	A	A	C	Hap.II	GSOR301221	indica	Hunan Early Dwarf No. 3	China		1956dd3f.0	T	T	C	G	G	C	G	C	C	G	C	Hap.III	1956dd3f.0	0.44587	0.4977	0.26536	0.10565	0.499656		2c583eed.0	C	T	G	G	A	C	G	T	Hap.V	2c583eed.0
85551f9c.0	G	C	G	T	C	A	C	G	C	A	A	C	Hap.II	GSOR301131	tropical-japonica	Saturn	United States		2779bba9.0	T	T	C	G	G	C	G	C	C	G	C	Hap.III	2779bba9.0	0.52205	0.5183	0.28484	0.19775	0.548905		5aa7968d.0	C	T	G	G	A	C	G	T	Hap.V	5aa7968d.0
93387d96.0	G	C	G	T	C	A	C	G	C	A	A	C	Hap.II	GSOR301147	indica	Taichung Native 1	Taiwan		9764b3c8.0	T	T	C	G	G	C	G	C	C	G	C	Hap.III	9764b3c8.0	0.64833	0.666	0.38796	0.34732	1.02142		5efe8622.0	C	T	G	G	A	C	G	T	Hap.V	5efe8622.0
195567bf.0	G	C	G	T	C	A	C	G	C	A	A	C	Hap.II	GSOR301219	aus	CA 902/B/2/1	Chad		85551f9c.0	T	T	C	G	G	C	G	C	C	G	C	Hap.III	85551f9c.0	0.39732	0.6157	0.284775	0.1516	0.498148		6b37cb3d.0	C	T	G	G	A	C	G	T	Hap.V	6b37cb3d.0
280279b3.0	G	C	G	T	C	A	C	G	C	A	A	C	Hap.II	GSOR301113	admixed-japonica	Ostiglia	Italy		280279b3.0	T	T	C	G	G	C	G	C	C	G	C	Hap.III	280279b3.0	0.4654	0.6304	0.20912	0.340683	0.669409		7a723d9e.0	C	T	G	G	A	C	G	T	Hap.V	7a723d9e.0
328163e1.0	G	C	G	T	C	A	C	G	C	A	A	C	Hap.II	GSOR301077	aus	Kasalath	India		330798b4.0	T	T	C	G	G	C	G	C	C	G	C	Hap.III	330798b4.0	0.56722	0.5267	0.57832	0.300717	0.712086		7bee5b9f.0	C	T	G	G	A	C	G	T	Hap.V	7bee5b9f.0
330798b4.0	G	C	G	T	C	A	C	G	C	A	A	C	Hap.II	NA	tropical-japonica	NSFTV212	Unknown		642238d9.0	T	T	C	G	G	C	G	C	C	G	C	Hap.III	642238d9.0	0.23702	0.748	0.24664	0.138183	0.171702		7dba928e.0	C	T	G	G	A	C	G	T	Hap.V	7dba928e.0
642238d9.0	G	C	G	T	C	A	C	G	C	A	A	C	Hap.II	GSOR301269	admixed	Kon Suito	Mongolia		72497775.0	T	T	C	G	G	C	G	C	C	G	C	Hap.III	72497775.0	0.49496	0.6494	0.503275	0.1284	0.504518		8d6aded4.0	C	T	G	G	A	C	G	T	Hap.V	8d6aded4.0
16463092.0	G	C	G	T	C	A	C	G	C	A	A	C	Hap.II	GSOR301097	aus	Mehr	Iran		a0a3d697.0	T	T	C	G	G	C	G	C	C	G	C	Hap.III	a0a3d697.0	0.61463	0.6478	0.5284	0.53645	1.0235		8e6220e5.0	C	T	G	G	A	C	G	T	Hap.V	8e6220e5.0
61152244.0	G	C	G	T	C	A	C	G	C	A	A	C	Hap.II	GSOR301157	admixed-indica	Tsipala 421	Madagascar		ac7a352c.0	T	T	C	G	G	C	G	C	C	G	C	Hap.III	ac7a352c.0	0.42775	0.4797	0.46616	0.28905	0.772316		9b2223bb.0	C	T	G	G	A	C	G	T	Hap.V	9b2223bb.0
72497775.0	G	C	G	T	C	A	C	G	C	A	A	C	Hap.II	GSOR301155	tropical-japonica	Tondok	Indonesia		b67fd5f6.0	T	T	C	G	G	C	G	C	C	G	C	Hap.III	b67fd5f6.0	0.32722	0.7498	0.19498	0.16582	0.481041		9f1f4614.0	C	T	G	G	A	C	G	T	Hap.V	9f1f4614.0
a0a3d697.0	G	C	G	T	C	A	C	G	C	A	A	C	Hap.II	GSOR301299	tropical-japonica	Manzano	Zaire		b2320902.0	T	T	C	G	G	C	G	C	C	G	C	Hap.III	b2320902.0	0.36381	0.6435	0.36836	0.156033	0.594185		15e6c437.0	C	T	G	G	A	C	G	T	Hap.V	15e6c437.0
a5a6e2dd.0	G	C	G	T	C	A	C	G	C	A	A	C	Hap.II	GSOR301339	indica	Chang Ch'Sang Hsu Tao	China		ba028784.0	T	T	C	G	G	C	G	C	C	G	C	Hap.III	ba028784.0	0.48191	0.8849	0.3121	0.16265	0.796854		16d7e397.0	C	T	G	G	A	C	G	T	Hap.V	16d7e397.0
a7bec464.0	G	C	G	T	C	A	C	G	C	A	A	C	Hap.II	GSOR301327	indica	Sabharaj	Bangladesh		bd0d322b.0	T	T	C	G	G	C	G	C	C	G	C	Hap.III	bd0d322b.0	0.55182	0.6279	0.3139	0.14565	0.443889		20a4c97d.0	C	T	G	G	A	C	G	T	Hap.V	20a4c97d.0
a32e0586.0	G	C	G	T	C	A	C	G	C	A	A	C	Hap.II	GSOR301274	indica	IR-44595	Nepal		bf18cbae.0	T	T	C	G	G	C	G	C	C	G	C	Hap.III	bf18cbae.0	0.39024	0.3627	0.1937	0.174067	0.571572		22e60af9.0	C	T	G	G	A	C	G	T	Hap.V	22e60af9.0
a446becd.0	G	C	G	T	C	A	C	G	C	A	A	C	Hap.II	GSOR301338	indica	China 1039	China		c08a5ea2.0	T	T	C	G	G	C	G	C	C	G	C	Hap.III	c08a5ea2.0	0.49705	0.5253	0.4088	0.278233	0.677033		30c3073f.0	C	T	G	G	A	C	G	T	Hap.V	30c3073f.0
ac7a352c.0	G	C	G	T	C	A	C	G	C	A	A	C	Hap.II	GSOR301332	tropical-japonica	Cenit	Argentina		c0936cf1.0	T	T	C	G	G	C	G	C	C	G	C	Hap.III	c0936cf1.0	0.49227	0.7191	0.316775	0.2165	0.359049		44aeff79.0	C	T	G	G	A	C	G	T	Hap.V	44aeff79.0
af77442b.0	G	C	G	T	C	A	C	G	C	A	A	C	Hap.II	GSOR301341	aus	ARC 10376	India		c4a397e5.0	T	T	C	G	G	C	G	C	C	G	C	Hap.III	c4a397e5.0	0.70676	0.5572	0.57568	0.233233	0.8568		58d5bdc3.0	C	T	G	G	A	C	G	T	Hap.V	58d5bdc3.0
b3a301ea.0	G	C	G	T	C	A	C	G	C	A	A	C	Hap.II	GSOR301329	indica	Yodanya	Myanmar		c14c4e03.0	T	T	C	G	G	C	G	C	C	G	C	Hap.III	c14c4e03.0	0.27825	0.5989	0.26125	0.168183	0.664766		60e142c3.0	C	T	G	G	A	C	G	T	Hap.V	60e142c3.0
b6dc1bcc.0	G	C	G	T	C	A	C	G	C	A	A	C	Hap.II	GSOR301114	tropical-japonica	Padi Kasalle	Indonesia		c97be7ae.0	T	T	C	G	G	C	G	C	C	G	C	Hap.III	c97be7ae.0	0.45102	0.4228	0.42168	0.2725	0.884721		61b7bf53.0	C	T	G	G	A	C	G	T	Hap.V	61b7bf53.0
b67fd5f6.0	G	C	G	T	C	A	C	G	C	A	A	C	Hap.II	GSOR301261	temperate-japonica	M. Blatec	Macedonia		ccdc6d39.0	T	T	C	G	G	C	G	C	C	G	C	Hap.III	ccdc6d39.0	0.49942	0.4917	0.34714	0.202033	0.918532		71bd9426.0	C	T	G	G	A	C	G	T	Hap.V	71bd9426.0
b238d197.0	G	C	G	T	C	A	C	G	C	A	A	C	Hap.II	GSOR301162	indica	ZHE 733	China		cf44b628.0	T	T	C	G	G	C	G	C	C	G	C	Hap.III	cf44b628.0	0.48566	0.9883	0.6978	0.5152	0.849574		77f6728e.0	C	T	G	G	A	C	G	T	Hap.V	77f6728e.0
b828b757.0	G	C	G	T	C	A	C	G	C	A	A	C	Hap.II	GSOR301306	aus	DD 62	Bangladesh		d56e98bc.0	T	T	C	G	G	C	G	C	C	G	C	Hap.III	d56e98bc.0	0.46903	0.3973	0.35346	0.222017	0.743097		85da3a70.0	C	T	G	G	A	C	G	T	Hap.V	85da3a70.0
b956dfb5.0	G	C	G	T	C	A	C	G	C	A	A	C	Hap.II	GSOR301307	aus	DJ 123	Bangladesh		de696d95.0	T	T	C	G	G	C	G	C	C	G	C	Hap.III	de696d95.0	0.40448	0.6474	0.302525	0.2683	0.328072		88e1f162.0	C	T	G	G	A	C	G	T	Hap.V	88e1f162.0
b2320902.0	G	C	G	T	C	A	C	G	C	A	A	C	Hap.II	GSOR301204	tropical-japonica	WC 3397	Jamaica		e074229f.0	T	T	C	G	G	C	G	C	C	G	C	Hap.III	e074229f.0	0.48553	0.442	0.51312	0.131783	0.912442		97ce6839.0	C	T	G	G	A	C	G	T	Hap.V	97ce6839.0
ba028784.0	G	C	G	T	C	A	C	G	C	A	A	C	Hap.II	GSOR301160	temperate-japonica	WC 6	China		e3b049a9.0	T	T	C	G	G	C	G	C	C	G	C	Hap.III	e3b049a9.0	0.36948	0.4069	0.47346	0.17125	0.583399		122a975b.0	C	T	G	G	A	C	G	T	Hap.V	122a975b.0
bd0d322b.0	G	C	G	T	C	A	C	G	C	A	A	C	Hap.II	GSOR301130	tropical-japonica	S4542A3-49B-2B12	United States		eac19fb8.0	T	T	C	G	G	C	G	C	C	G	C	Hap.III	eac19fb8.0	0.4798	0.5632	0.41726	0.10088	0.610063		199f4455.0	C	T	G	G	A	C	G	T	Hap.V	199f4455.0
bd7aaa87.0	G	C	G	T	C	A	C	G	C	A	A	C	Hap.II	GSOR301357	aus	Coarse	Pakistan		efbb93de.0	T	T	C	G	G	C	G	C	C	G	C	Hap.III	efbb93de.0	0.45092	0.5435	0.42556	0.200317	0.736572		311aaf30.0	C	T	G	G	A	C	G	T	Hap.V	311aaf30.0
bf18cbae.0	G	C	G	T	C	A	C	G	C	A	A	C	Hap.II	GSOR301179	tropical-japonica	Coppocina	Bulgaria		f2e723fc.0	T	T	C	G	G	C	G	C	C	G	C	Hap.III	f2e723fc.0	0.39516	0.7492	0.18582	0.17592	0.391815		493f2b7e.0	C	T	G	G	A	C	G	T	Hap.V	493f2b7e.0
c08a5ea2.0	G	C	G	T	C	A	C	G	C	A	A	C	Hap.II	GSOR301174	tropical-japonica	Boa Vista	El Salvador		f2f12364.0	T	T	C	G	G	C	G	C	C	G	C	Hap.III	f2f12364.0	0.23932	0.7956	0.35204	0.14125	0.412699		544f48c0.0	C	T	G	G	A	C	G	T	Hap.V	544f48c0.0
c0936cf1.0	G	C	G	T	C	A	C	G	C	A	A	C	Hap.II	GSOR301072	temperate-japonica	Jouiku 393G	Japan		f7da2506.0	T	T	C	G	G	C	G	C	C	G	C	Hap.III	f7da2506.0	0.52272	0.6369	0.31946	0.1085	0.357168		958ed737.0	C	T	G	G	A	C	G	T	Hap.V	958ed737.0
c4a397e5.0	G	C	G	T	C	A	C	G	C	A	A	C	Hap.II	GSOR301375	tropical-japonica	Edith	United States		f25ad349.0	T	T	C	G	G	C	G	C	C	G	C	Hap.III	f25ad349.0	0.46995	0.7209	0.30744	0.190633	0.346157		5497b233.0	C	T	G	G	A	C	G	T	Hap.V	5497b233.0
c7aeb39f.0	G	C	G	T	C	A	C	G	C	A	A	C	Hap.II	GSOR301309	aus	DK 12	Bangladesh		f73fa9e9.0	T	T	C	G	G	C	G	C	C	G	C	Hap.III	f73fa9e9.0	0.5388	0.6017	0.32812	0.376767	0.813231		5505a767.0	C	T	G	G	A	C	G	T	Hap.V	5505a767.0
c8a73fe7.0	G	C	G	T	C	A	C	G	C	A	A	C	Hap.II	GSOR301191	aus	P 737	Pakistan		fed1dbae.0	T	T	C	G	G	C	G	C	C	G	C	Hap.III	fed1dbae.0	0.44056	0.4954	0.26822	0.1814	0.551825		5533f406.0	C	T	G	G	A	C	G	T	Hap.V	5533f406.0
c14c4e03.0	G	C	G	T	C	A	C	G	C	A	A	C	Hap.II	GSOR301062	tropical-japonica	IAC 25	Brazil		ffde60f9.0	T	T	C	G	G	C	G	C	C	G	C	Hap.III	ffde60f9.0	0.32598	0.5502	0.33534	0.204017	0.65956		6815ec6d.0	C	T	G	G	A	C	G	T	Hap.V	6815ec6d.0
c86f37d0.0	G	C	G	T	C	A	C	G	C	A	A	C	Hap.II	GSOR301347	aus	Surjamkuhi	India		523d5ec4.0	T	T	C	G	G	C	S	C	C	G	C		523d5ec4.0	0.38699	0.8602	0.34418	0.175333	0.695807		7119ebee.0	C	T	G	G	A	C	G	T	Hap.V	7119ebee.0
c97be7ae.0	G	C	G	T	C	A	C	G	C	A	A	C	Hap.II	GSOR301176	tropical-japonica	British Honduras Creole	Belize		2b4e06fe.0	T	T	C	K	G	C	C	C	T	A	C		2b4e06fe.0	0.27503	0.7671	0.33966	0.350867	0.620818		8288d278.0	C	T	G	G	A	C	G	T	Hap.V	8288d278.0
cbd6b346.0	G	C	G	T	C	A	C	G	C	A	A	C	Hap.II	GSOR301016	aus	BJ 1	India		006dfe9b.0	T	T	C	T	G	C	C	C	T	A	C	Hap.IV	006dfe9b.0	0.4418	0.6997	0.41582	0.127067	0.630741		8629f76c.0	C	T	G	G	A	C	G	T	Hap.V	8629f76c.0
cc0ef8cf.0	G	C	G	T	C	A	C	G	C	A	A	C	Hap.II	GSOR301345	aus	9524	India		014ab0f1.0	T	T	C	T	G	C	C	C	T	A	C	Hap.IV	014ab0f1.0	0.61203	0.8672	0.64774	0.268083	1.47414		9127f236.0	C	T	G	G	A	C	G	T	Hap.V	9127f236.0
ccdc6d39.0	G	C	G	T	C	A	C	G	C	A	A	C	Hap.II	GSOR301193	tropical-japonica	Pratao	Brazil		0d125c0e.0	T	T	C	T	G	C	C	C	T	A	C	Hap.IV	0d125c0e.0	0.79482	0.6303	0.538817	0.227167	0.829883		137628a5.0	C	T	G	G	A	C	G	T	Hap.V	137628a5.0
ceb798a3.0	G	C	G	T	C	A	C	G	C	A	A	C	Hap.II	GSOR301251	aus	Shim Balte	Iraq		1f6f13c3.0	T	T	C	T	G	C	C	C	T	A	C	Hap.IV	1f6f13c3.0	0.42376	0.6876	0.3486	0.204617	0.43794		348853a5.0	C	T	G	G	A	C	G	T	Hap.V	348853a5.0
d09d62e7.0	G	C	G	T	C	A	C	G	C	A	A	C	Hap.II	GSOR301122	aus	Phudugey	Bhutan		3e58f34c.0	T	T	C	T	G	C	C	C	T	A	C	Hap.IV	3e58f34c.0	0.2161	1.0613	0.58724	0.77096	0.756369		85959164.0	C	T	G	G	A	C	G	T	Hap.V	85959164.0
d22c8e33.0	G	C	G	T	C	A	C	G	C	A	A	C	Hap.II	GSOR301017	aus	Black Gora	India		3eb8fab5.0	T	T	C	T	G	C	C	C	T	A	C	Hap.IV	3eb8fab5.0	0.48119	0.9515	0.52362	0.56524	0.640634		86556239.0	C	T	G	G	A	C	G	T	Hap.V	86556239.0
d56e98bc.0	G	C	G	T	C	A	C	G	C	A	A	C	Hap.II	GSOR301140	tropical-japonica	Sinaguing	Philippines		4e35b58a.0	T	T	C	T	G	C	C	C	T	A	C	Hap.IV	4e35b58a.0	0.24522	0.8601	0.44818	0.59144	0.667763		87621330.0	C	T	G	G	A	C	G	T	Hap.V	87621330.0
d438bfed.0	G	C	G	T	C	A	C	G	C	A	A	C	Hap.II	GSOR301321	aus	Khao Tot Long 227	Thailand		6f068769.0	T	T	C	T	G	C	C	C	T	A	C	Hap.IV	6f068769.0	0.36334	0.6942	0.36436	0.50106	0.380711		a5ec1b10.0	C	T	G	G	A	C	G	T	Hap.V	a5ec1b10.0
dd2bfbfb.0	G	C	G	T	C	A	C	G	C	A	A	C	Hap.II	GSOR301356	aus	Sathi	Pakistan		7d4c6c4e.0	T	T	C	T	G	C	C	C	T	A	C	Hap.IV	7d4c6c4e.0	0.32879	0.6364	0.3049	0.184317	0.600573		a31b4a06.0	C	T	G	G	A	C	G	T	Hap.V	a31b4a06.0
dd6e755e.0	G	C	G	T	C	A	C	G	C	A	A	C	Hap.II	GSOR301028	indica	Chiem Chanh	Vietnam		7e956f22.0	T	T	C	T	G	C	C	C	T	A	C	Hap.IV	7e956f22.0	0.3608	0.546	0.51706	0.902967	1.13882		aceb3352.0	C	T	G	G	A	C	G	T	Hap.V	aceb3352.0
de696d95.0	G	C	G	T	C	A	C	G	C	A	A	C	Hap.II	GSOR301361	admixed-japonica	Breviaristata	Portugal		9c099b78.0	T	T	C	T	G	C	C	C	T	A	C	Hap.IV	9c099b78.0	0.40078	0.6764	0.57404	0.151667	0.722654		b21f7528.0	C	T	G	G	A	C	G	T	Hap.V	b21f7528.0
e074229f.0	G	C	G	T	C	A	C	G	C	A	A	C	Hap.II	GSOR301022	tropical-japonica	Carolina Gold 12033	United States		40f343f4.0	T	T	C	T	G	C	C	C	T	A	C	Hap.IV	40f343f4.0	0.43293	0.6086	0.2971	0.204673	0.620414		b29d3bf4.0	C	T	G	G	A	C	G	T	Hap.V	b29d3bf4.0
e0815776.0	G	C	G	T	C	A	C	G	C	A	A	C	Hap.II	GSOR301236	aus	Saraya	Fiji		66d97672.0	T	T	C	T	G	C	C	C	T	A	C	Hap.IV	66d97672.0	0.31297	0.7138	0.4006	0.60906	0.587466		bc6b0af5.0	C	T	G	G	A	C	G	T	Hap.V	bc6b0af5.0
e3b049a9.0	G	C	G	T	C	A	C	G	C	A	A	C	Hap.II	GSOR301100	tropical-japonica	Moroberekan	Guinea		80fc89ae.0	T	T	C	T	G	C	C	C	T	A	C	Hap.IV	80fc89ae.0	0.50392	0.7224	0.43784	0.142733	0.565434		becfe767.0	C	T	G	G	A	C	G	T	Hap.V	becfe767.0
e8f708a5.0	G	C	G	T	C	A	C	G	C	A	A	C	Hap.II	GSOR301359	aus	Sufaid	Pakistan		81d03b86.0	T	T	C	T	G	C	C	C	T	A	C	Hap.IV	81d03b86.0	0.71262	0.7216	0.577	0.458567	0.890778		c0d6eca3.0	C	T	G	G	A	C	G	T	Hap.V	c0d6eca3.0
e876c9ec.0	G	C	G	T	C	A	C	G	C	A	A	C	Hap.II	GSOR301199	indica	SLO 17	India		84ad8457.0	T	T	C	T	G	C	C	C	T	A	C	Hap.IV	84ad8457.0	0.36747	0.6419	0.37958	0.144617	0.423314		c7d2513e.0	C	T	G	G	A	C	G	T	Hap.V	c7d2513e.0
e4533c8b.0	G	C	G	T	C	A	C	G	C	A	A	C	Hap.II	GSOR301143	aus	T 1	India		480f7505.0	T	T	C	T	G	C	C	C	T	A	C	Hap.IV	480f7505.0	0.47212	0.8096	0.44238	0.0954167	0.504871		c528bce0.0	C	T	G	G	A	C	G	T	Hap.V	c528bce0.0
e5951598.0	G	C	G	T	C	A	C	G	C	A	A	C	Hap.II	GSOR301040	indica	Dee Geo Woo Gen	Taiwan		195567bf.0	T	T	C	T	G	C	C	C	T	A	C	Hap.IV	195567bf.0	0.55589	0.8377	0.36742	0.226467	0.655757		c7301040.0	C	T	G	G	A	C	G	T	Hap.V	c7301040.0
ea28671d.0	G	C	G	T	C	A	C	G	C	A	A	C	Hap.II	GSOR301304	aus	CTG 1516	Bangladesh		16463092.0	T	T	C	T	G	C	C	C	T	A	C	Hap.IV	16463092.0	0.56443	0.5604	0.57512	0.1938	0.704075		ca615802.0	C	T	G	G	A	C	G	T	Hap.V	ca615802.0
eac19fb8.0	G	C	G	T	C	A	C	G	C	A	A	C	Hap.II	GSOR301106	admixed-japonica	Nova	United States		af77442b.0	T	T	C	T	G	C	C	C	T	A	C	Hap.IV	af77442b.0	0.336	0.8695	0.39934	0.44988	0.376578		cb9c18df.0	C	T	G	G	A	C	G	T	Hap.V	cb9c18df.0
efbb93de.0	G	C	G	T	C	A	C	G	C	A	A	C	Hap.II	GSOR301063	tropical-japonica	Iguape Cateto	Haiti		b828b757.0	T	T	C	T	G	C	C	C	T	A	C	Hap.IV	b828b757.0	0.52078	0.6463	0.36876	0.20382	0.679575		cf44b628.0	C	T	G	G	A	C	G	T	Hap.V	cf44b628.0
f2e723fc.0	G	C	G	T	C	A	C	G	C	A	A	C	Hap.II	GSOR301352	temperate-japonica	Shirogane	Japan		b956dfb5.0	T	T	C	T	G	C	C	C	T	A	C	Hap.IV	b956dfb5.0	0.25512	0.7429	0.48436	0.55112	0.75438		d864377c.0	C	T	G	G	A	C	G	T	Hap.V	d864377c.0
f2f12364.0	G	C	G	T	C	A	C	G	C	A	A	C	Hap.II	GSOR301254	admixed-japonica	Baldo	Italy		bd7aaa87.0	T	T	C	T	G	C	C	C	T	A	C	Hap.IV	bd7aaa87.0	0.28322	0.578	0.35622	0.190783	0.555308		dc2cf39b.0	C	T	G	G	A	C	G	T	Hap.V	dc2cf39b.0
f7da2506.0	G	C	G	T	C	A	C	G	C	A	A	C	Hap.II	GSOR301256	admixed-japonica	Hiderisirazu	Japan		c7aeb39f.0	T	T	C	T	G	C	C	C	T	A	C	Hap.IV	c7aeb39f.0	0.32654	0.8203	0.46872	0.39114	0.700217		de7ac7bf.0	C	T	G	G	A	C	G	T	Hap.V	de7ac7bf.0
f22d2dc6.0	G	C	G	T	C	A	C	G	C	A	A	C	Hap.II	GSOR301344	indica	JC 117	India		c86f37d0.0	T	T	C	T	G	C	C	C	T	A	C	Hap.IV	c86f37d0.0	0.30672	0.743	0.38624	0.181767	0.388736		dfdfb828.0	C	T	G	G	A	C	G	T	Hap.V	dfdfb828.0
f25ad349.0	G	C	G	T	C	A	C	G	C	A	A	C	Hap.II	GSOR301241	tropical-japonica	H256-76-1-1-1	Argentina		cbd6b346.0	T	T	C	T	G	C	C	C	T	A	C	Hap.IV	cbd6b346.0	0.42667	0.8203	0.605975	0.839817	1.14632		e8c621e8.0	C	T	G	G	A	C	G	T	Hap.V	e8c621e8.0
f46f03bf.0	G	C	G	T	C	A	C	G	C	A	A	C	Hap.II	GSOR301194	indica	Radin Ebos 33	Malaysia		ceb798a3.0	T	T	C	T	G	C	C	C	T	A	C	Hap.IV	ceb798a3.0	0.29868	0.8369	0.56356	0.346717	0.999981		eb17cda6.0	C	T	G	G	A	C	G	T	Hap.V	eb17cda6.0
fa4c4111.0	G	C	G	T	C	A	C	G	C	A	A	C	Hap.II	GSOR301019	indica	Byakkoku Y 5006 Seln	Australia		d09d62e7.0	T	T	C	T	G	C	C	C	T	A	C	Hap.IV	d09d62e7.0	0.47713	0.6952	0.2829	0.152933	0.771893		eca85a73.0	C	T	G	G	A	C	G	T	Hap.V	eca85a73.0
fa180a1e.0	G	C	G	T	C	A	C	G	C	A	A	C	Hap.II	GSOR301326	aus	Paung Malaung	Myanmar		d22c8e33.0	T	T	C	T	G	C	C	C	T	A	C	Hap.IV	d22c8e33.0	0.4272	0.9528	0.34424	0.531133	0.715307		ef8fd965.0	C	T	G	G	A	C	G	T	Hap.V	ef8fd965.0
fb2b3d82.0	G	C	G	T	C	A	C	G	C	A	A	C	Hap.II	GSOR301317	aus	Goria	Bangladesh		d438bfed.0	T	T	C	T	G	C	C	C	T	A	C	Hap.IV	d438bfed.0	0.30144	0.8492	0.51318	0.662833	0.755191		f0328a18.0	C	T	G	G	A	C	G	T	Hap.V	f0328a18.0
fc26ce23.0	G	C	G	T	C	A	C	G	C	A	A	C	Hap.II	GSOR301266	aus	Kaukau	Mali		dd2bfbfb.0	T	T	C	T	G	C	C	C	T	A	C	Hap.IV	dd2bfbfb.0	0.35518	0.8179	0.30278	0.26604	0.66039		f2e9bed5.0	C	T	G	G	A	C	G	T	Hap.V	f2e9bed5.0
fed1dbae.0	G	C	G	T	C	A	C	G	C	A	A	C	Hap.II	GSOR301206	tropical-japonica	WC 4443	Bolivia		e0815776.0	T	T	C	T	G	C	C	C	T	A	C	Hap.IV	e0815776.0	0.19196	0.8648	0.50082	0.462533	0.716307		f30e146b.0	C	T	G	G	A	C	G	T	Hap.V	f30e146b.0
ffde60f9.0	G	C	G	T	C	A	C	G	C	A	A	C	Hap.II	GSOR301378	tropical-japonica	OS 6 (WC 10296)	Zaire		e8f708a5.0	T	T	C	T	G	C	C	C	T	A	C	Hap.IV	e8f708a5.0	0.48993	0.6152	0.48328	0.197267	0.676264		f659d521.0	C	T	G	G	A	C	G	T	Hap.V	f659d521.0
4ab486ec.0	G	C	G	T	C	A	C	G	C	A	G	C		GSOR301125	temperate-japonica	Romeo	Italy		ea28671d.0	T	T	C	T	G	C	C	C	T	A	C	Hap.IV	ea28671d.0	0.38844	0.5278	0.3933	0.218833	0.643162		f948d7b5.0	C	T	G	G	A	C	G	T	Hap.V	f948d7b5.0
09869491.0	G	C	G	T	C	A	C	G	T	G	A	C		GSOR301324	temperate-japonica	Lomello	Italy		fa180a1e.0	T	T	C	T	G	C	C	C	T	A	C	Hap.IV	fa180a1e.0	0.37141	0.7231	0.438675	0.61228	0.585126		fed0b9a3.0	C	T	G	G	A	C	G	T	Hap.V	fed0b9a3.0
f73fa9e9.0	G	C	G	Y	Y	A	C	S	C	A	A	C		GSOR301214	tropical-japonica	Priano Guaira	Brazil		fb2b3d82.0	T	T	C	T	G	C	C	C	T	A	C	Hap.IV	fb2b3d82.0	0.41998	1.0724	0.42818	0.44236	0.699897		8a41a10a.0	C	T	G	G	M	C	G	T		8a41a10a.0
8fafd383.0	G	T	G	T	C	G	C	G	C	A	A	C		GSOR301120	indica	Peh-Kuh	Taiwan		fc26ce23.0	T	T	C	T	G	C	C	C	T	A	C	Hap.IV	fc26ce23.0	0.44409	0.6612	0.3618	0.234917	0.65736		b663b3f8.0	C	T	G	G	M	C	G	T		b663b3f8.0
7b7a0d82.0	R	C	R	T	C	A	C	G	C	A	A	C		GSOR301099	tropical-japonica	NSFTV107	Unknown		9f786a86.0	T	T	G	T	G	C	C	G	T	A	C		9f786a86.0	0.34914	0.5994	0.41278	0.1759	0.600995		c5bf98cc.0	C	T	G	G	M	C	G	T		c5bf98cc.0
[truncated: 18 more columns]

## Sheet: TableS6
Supplementary Table 6 The haplotypes in OsABCC1. HDRA genotype_ID, Genetic Stocks Oryza ID (GSOR_ID), subpopulation from McCouch et al. (2016)
HDRA genotype assay ID	31507580	31513040	31513380	31514034	31514212	31514242	31514248	Haplotypes	GSOR ID	Subpopulation per fastStructure	Accession name	Originating country
8288d278.0	C	C	A	G	T	T	C	I	GSOR301295	admixed-japonica	Doble Carolina Rinaldo Barsani	Uruguay
85959164.0	C	C	A	G	T	T	C	I	GSOR301271	admixed-japonica	Patna	Morocco
915c0033.0	C	C	A	G	T	T	C	I	GSOR301208	admixed-japonica	YRL-1	Australia
dc2cf39b.0	C	C	A	G	T	T	C	I	GSOR301227	admixed-japonica	Estrela	Colombia
de696d95.0	C	C	A	G	T	T	C	I	GSOR301361	admixed-japonica	Breviaristata	Portugal
f2f12364.0	C	C	A	G	T	T	C	I	GSOR301254	admixed-japonica	Baldo	Italy
f7da2506.0	C	C	A	G	T	T	C	I	GSOR301256	admixed-japonica	Hiderisirazu	Japan
3b25c24f.0	C	C	A	G	T	T	C	I	GSOR301368	indica	Nira	United States
07dac217.0	C	C	A	G	T	T	C	I	GSOR301265	temperate-japonica	Sri Malaysia Dua	Malaysia
09869491.0	C	C	A	G	T	T	C	I	GSOR301324	temperate-japonica	Lomello	Italy
122a975b.0	C	C	A	G	T	T	C	I	GSOR301343	temperate-japonica	ASD 1	India
137628a5.0	C	C	A	G	T	T	C	I	GSOR301301	temperate-japonica	56-122-23	Thailand
15e6c437.0	C	C	A	G	T	T	C	I	GSOR301168	temperate-japonica	68-2	France
16d7e397.0	C	C	A	G	T	T	C	I	GSOR301290	temperate-japonica	Sml Kapuri	Suriname
22e60af9.0	C	C	A	G	T	T	C	I	GSOR301323	temperate-japonica	Leuang Hawn	Thailand
2b81cf74.0	C	C	A	G	T	T	C	I	GSOR301286	temperate-japonica	Dosel	Spain
2c583eed.0	C	C	A	G	T	T	C	I	GSOR301296	temperate-japonica	WIR 3764	Uzbekistan
348853a5.0	C	C	A	G	T	T	C	I	GSOR301196	temperate-japonica	Rinaldo Bersani	Italy
4ab486ec.0	C	C	A	G	T	T	C	I	GSOR301125	temperate-japonica	Romeo	Italy
5aa7968d.0	C	C	A	G	T	T	C	I	GSOR301272	temperate-japonica	Triomphe Du Maroc	Morocco
5ae0bd70.0	C	C	A	G	T	T	C	I	GSOR301287	temperate-japonica	Bahia	Spain
6815ec6d.0	C	C	A	G	T	T	C	I	GSOR301260	temperate-japonica	Osogovka	Macedonia
6b37cb3d.0	C	C	A	G	T	T	C	I	GSOR301273	temperate-japonica	Chibica	Mozambique
7119ebee.0	C	C	A	G	T	T	C	I	GSOR301175	temperate-japonica	Bombon	Spain
71bd9426.0	C	C	A	G	T	T	C	I	GSOR301110	temperate-japonica	Oro	Chile
778cea6e.0	C	C	A	G	T	T	C	I	GSOR301195	temperate-japonica	Razza 77	Italy
8629f76c.0	C	C	A	G	T	T	C	I	GSOR301096	temperate-japonica	Mansaku	Japan
86f75d2b.0	C	C	A	G	T	T	C	I	GSOR301001	temperate-japonica	Agostano	Italy
88e1f162.0	C	C	A	G	T	T	C	I	GSOR301240	temperate-japonica	Bulgare	France
8c76404c.0	C	C	A	G	T	T	C	I	GSOR301095	temperate-japonica	Luk Takhar	Afghanistan
9127f236.0	C	C	A	G	T	T	C	I	GSOR301146	temperate-japonica	Ta Mao Tsao	China
9b37187d.0	C	C	A	G	T	T	C	I	GSOR301238	temperate-japonica	Caucasica	Former Soviet Union
b29d3bf4.0	C	C	A	G	T	T	C	I	GSOR301281	temperate-japonica	Toploea 70/76	Romania
becfe767.0	C	C	A	G	T	T	C	I	GSOR301075	temperate-japonica	Kamenoo	Japan
c0936cf1.0	C	C	A	G	T	T	C	I	GSOR301072	temperate-japonica	Jouiku 393G	Japan
c0d6eca3.0	C	C	A	G	T	T	C	I	GSOR301297	temperate-japonica	Uzbekskij 2	Uzbekistan
c528bce0.0	C	C	A	G	T	T	C	I	GSOR301222	temperate-japonica	Shangyu 394	China
c7d2513e.0	C	C	A	G	T	T	C	I	GSOR301253	temperate-japonica	Maratelli	Italy
ca615802.0	C	C	A	G	T	T	C	I	GSOR301223	temperate-japonica	Sung Liao 2	China
f2e723fc.0	C	C	A	G	T	T	C	I	GSOR301352	temperate-japonica	Shirogane	Japan
f948d7b5.0	C	C	A	G	T	T	C	I	GSOR301171	temperate-japonica	Benllok	Peru
fed0b9a3.0	C	C	A	G	T	T	C	I	GSOR301328	temperate-japonica	Sitpwa	Myanmar
60e142c3.0	C	C	A	G	T	T	C	I	GSOR301178	tropical-japonica	C57-5043	United States
85551f9c.0	C	C	A	G	T	T	C	I	GSOR301131	tropical-japonica	Saturn	United States
311aaf30.0	C	C	G	G	T	A	C	II	GSOR301212	aromatic	Sadri Belyi	Azerbaijan
006dfe9b.0	C	C	G	G	T	A	C	II	GSOR301074	aus	Kalamkati	India
1510e4aa.0	C	C	G	G	T	A	C	II	GSOR301313	aus	DNJ 140	Bangladesh
195567bf.0	C	C	G	G	T	A	C	II	GSOR301219	aus	CA 902/B/2/1	Chad
660f0236.0	C	C	G	G	T	A	C	II	GSOR301012	aus	NSFTV13	Unknown
66d97672.0	C	C	G	G	T	A	C	II	GSOR301071	aus	Jhona 349	India
80fc89ae.0	C	C	G	G	T	A	C	II	GSOR301336	aus	Karkati 87	Bangladesh
9f786a86.0	C	C	G	G	T	A	C	II	GSOR301331	aus	Shirkati	Afghanistan
af77442b.0	C	C	G	G	T	A	C	II	GSOR301341	aus	ARC 10376	India
bd7aaa87.0	C	C	G	G	T	A	C	II	GSOR301357	aus	Coarse	Pakistan
c8a73fe7.0	C	C	G	G	T	A	C	II	GSOR301191	aus	P 737	Pakistan
cc0ef8cf.0	C	C	G	G	T	A	C	II	GSOR301345	aus	9524	India
cf44b628.0	C	C	G	G	T	A	C	II	GSOR301310	aus	DM 43	Bangladesh
dd2bfbfb.0	C	C	G	G	T	A	C	II	GSOR301356	aus	Sathi	Pakistan
e0815776.0	C	C	G	G	T	A	C	II	GSOR301236	aus	Saraya	Fiji
f30e146b.0	C	C	G	G	T	A	C	II	GSOR301252	aus	Halwa Gose Red	Iraq
1e26852c.0	C	C	G	G	T	T	A	III	GSOR301325	admixed-japonica	Okshitmayin	Myanmar
328163e1.0	C	C	G	G	T	T	A	III	GSOR301077	aus	Kasalath	India
6f068769.0	C	C	G	G	T	T	A	III	GSOR301348	aus	PTB 30	India
c7aeb39f.0	C	C	G	G	T	T	A	III	GSOR301309	aus	DK 12	Bangladesh
d438bfed.0	C	C	G	G	T	T	A	III	GSOR301321	aus	Khao Tot Long 227	Thailand
56f5103e.0	C	C	G	G	T	T	A	III	GSOR301242	indica	Djimoron	Guinea
63f298ba.0	C	C	G	G	T	T	A	III	GSOR301116	indica	Pao-Tou-Hung	China
74c9fbbc.0	C	C	G	G	T	T	A	III	GSOR301305	indica	Dawebyan	Myanmar
7cfe4a0c.0	C	C	G	G	T	T	A	III	GSOR301213	indica	Paraiba Chines Nova	Brazil
806c51cc.0	C	C	G	G	T	T	A	III	GSOR301133	indica	Shai-Kuh	China
8a06320f.0	C	C	G	G	T	T	A	III	GSOR301098	indica	Ming Hui	China
9a60fd42.0	C	C	G	G	T	T	A	III	GSOR301284	indica	SL 22-613	Sierra Leone
e876c9ec.0	C	C	G	G	T	T	A	III	GSOR301199	indica	SLO 17	India
f46f03bf.0	C	C	G	G	T	T	A	III	GSOR301194	indica	Radin Ebos 33	Malaysia
1911c363.0	C	C	G	G	T	T	C	IV	GSOR301243	admixed-japonica	Guineandao	Guinea
544f48c0.0	C	C	G	G	T	T	C	IV	GSOR301255	admixed-japonica	Vialone	Italy
64fa0112.0	C	C	G	G	T	T	C	IV	GSOR301079	admixed-japonica	Keriting Tingii	Indonesia
76f56677.0	C	C	G	G	T	T	C	IV	GSOR301038	admixed-japonica	Dam	Thailand
7f7fb805.0	C	C	G	G	T	T	C	IV	GSOR301056	admixed-japonica	Gotak Gatik	Indonesia
85da3a70.0	C	C	G	G	T	T	C	IV	GSOR301209	admixed-japonica	PI 298967-1	Australia
eb17cda6.0	C	C	G	G	T	T	C	IV	GSOR301226	admixed-japonica	WC 521	China
ef8fd965.0	C	C	G	G	T	T	C	IV	GSOR301051	admixed-japonica	Gerdeh	Iran
5533f406.0	C	C	G	G	T	T	C	IV	GSOR301005	aromatic	NSFTV5	Unknown
61b7bf53.0	C	C	G	G	T	T	C	IV	GSOR301049	aromatic	Firooz	Iran
8d6aded4.0	C	C	G	G	T	T	C	IV	GSOR301042	aromatic	Dom Sufid	Iran
97ce6839.0	C	C	G	G	T	T	C	IV	GSOR301182	aromatic	Dom Zard	Iran
9f1f4614.0	C	C	G	G	T	T	C	IV	GSOR301085	aromatic	NSFTV93	Unknown
f0328a18.0	C	C	G	G	T	T	C	IV	GSOR301014	aromatic	Bico Branco	Brazil
f659d521.0	C	C	G	G	T	T	C	IV	GSOR301151	aromatic	NSFTV160	Unknown
014ab0f1.0	C	C	G	G	T	T	C	IV	GSOR301037	aus	NSFTV39	Unknown
0d125c0e.0	C	C	G	G	T	T	C	IV	GSOR301006	aus	ARC 7229	India
16463092.0	C	C	G	G	T	T	C	IV	GSOR301097	aus	Mehr	Iran
1e4f3933.0	C	C	G	G	T	T	C	IV	GSOR301318	aus	Jamir	Bangladesh
1f6f13c3.0	C	C	G	G	T	T	C	IV	GSOR301311	aus	DM 56	Bangladesh
2b4e06fe.0	C	C	G	G	T	T	C	IV	GSOR301031	aus	Chuan 4	Taiwan
3e58f34c.0	C	C	G	G	T	T	C	IV	GSOR301319	aus	Kachilon	Bangladesh
3eb8fab5.0	C	C	G	G	T	T	C	IV	GSOR301308	aus	DJ 24	Bangladesh
40f343f4.0	C	C	G	G	T	T	C	IV	GSOR301144	aus	T26	India
480f7505.0	C	C	G	G	T	T	C	IV	GSOR301169	aus	ARC 6578	India
4e35b58a.0	C	C	G	G	T	T	C	IV	GSOR301335	aus	DZ 193	Bangladesh
7d4c6c4e.0	C	C	G	G	T	T	C	IV	GSOR301041	aus	Dhala Shaitta	Bangladesh
81d03b86.0	C	C	G	G	T	T	C	IV	GSOR301004	aus	NSFTV4	Unknown
84ad8457.0	C	C	G	G	T	T	C	IV	GSOR301358	aus	Santhi Sufaid	Pakistan
9c099b78.0	C	C	G	G	T	T	C	IV	GSOR301054	aus	Ghati Kamma Nangarhar	Afghanistan
b828b757.0	C	C	G	G	T	T	C	IV	GSOR301306	aus	DD 62	Bangladesh
b956dfb5.0	C	C	G	G	T	T	C	IV	GSOR301307	aus	DJ 123	Bangladesh
c86f37d0.0	C	C	G	G	T	T	C	IV	GSOR301347	aus	Surjamkuhi	India
cbd6b346.0	C	C	G	G	T	T	C	IV	GSOR301016	aus	BJ 1	India
ceb798a3.0	C	C	G	G	T	T	C	IV	GSOR301251	aus	Shim Balte	Iraq
d09d62e7.0	C	C	G	G	T	T	C	IV	GSOR301122	aus	Phudugey	Bhutan
d22c8e33.0	C	C	G	G	T	T	C	IV	GSOR301017	aus	Black Gora	India
e4533c8b.0	C	C	G	G	T	T	C	IV	GSOR301143	aus	T 1	India
e8f708a5.0	C	C	G	G	T	T	C	IV	GSOR301359	aus	Sufaid	Pakistan
ea28671d.0	C	C	G	G	T	T	C	IV	GSOR301304	aus	CTG 1516	Bangladesh
eca85a73.0	C	C	G	G	T	T	C	IV	GSOR301363	aus	Kalubala Vee	Sri Lanka
fa180a1e.0	C	C	G	G	T	T	C	IV	GSOR301326	aus	Paung Malaung	Myanmar
fb2b3d82.0	C	C	G	G	T	T	C	IV	GSOR301317	aus	Goria	Bangladesh
fc26ce23.0	C	C	G	G	T	T	C	IV	GSOR301266	aus	Kaukau	Mali
02cc7c6d.0	C	C	G	G	T	T	C	IV	GSOR301123	indica	Rathuwee	Sri Lanka
192e24ab.0	C	C	G	G	T	T	C	IV	GSOR301154	indica	Taducan	Philippines
a5a6e2dd.0	C	C	G	G	T	T	C	IV	GSOR301339	indica	Chang Ch'Sang Hsu Tao	China
b3a301ea.0	C	C	G	G	T	T	C	IV	GSOR301329	indica	Yodanya	Myanmar
dd6e755e.0	C	C	G	G	T	T	C	IV	GSOR301028	indica	Chiem Chanh	Vietnam
199f4455.0	C	C	G	G	T	T	C	IV	GSOR301210	temperate-japonica	Nucleoryza	Austria
20a4c97d.0	C	C	G	G	T	T	C	IV	GSOR301086	temperate-japonica	Koshihikari	Japan
44aeff79.0	C	C	G	G	T	T	C	IV	GSOR301233	temperate-japonica	Tropical Rice	Ecuador
5505a767.0	C	C	G	G	T	T	C	IV	GSOR301170	temperate-japonica	Bellardone	France
7a723d9e.0	C	C	G	G	T	T	C	IV	GSOR301105	temperate-japonica	Norin 20	Japan
86556239.0	C	C	G	G	T	T	C	IV	GSOR301291	temperate-japonica	Melanotrix	Tajikistan
87621330.0	C	C	G	G	T	T	C	IV	GSOR301239	temperate-japonica	Pirinae 69	Macedonia or Former Yugoslavia
8a41a10a.0	C	C	G	G	T	T	C	IV	GSOR301235	temperate-japonica	Sab Ini	Egypt
aceb3352.0	C	C	G	G	T	T	C	IV	GSOR301257	temperate-japonica	Hatsunishiki	Japan
b67fd5f6.0	C	C	G	G	T	T	C	IV	GSOR301261	temperate-japonica	M. Blatec	Macedonia
ba028784.0	C	C	G	G	T	T	C	IV	GSOR301160	temperate-japonica	WC 6	China
bc6b0af5.0	C	C	G	G	T	T	C	IV	GSOR301278	temperate-japonica	Italica Carolina	Poland
c5bf98cc.0	C	C	G	G	T	T	C	IV	GSOR301211	temperate-japonica	Azerbaidjanica	Azerbaijan
cb9c18df.0	C	C	G	G	T	T	C	IV	GSOR301247	temperate-japonica	Agusita	Hungary
d864377c.0	C	C	G	G	T	T	C	IV	GSOR301280	temperate-japonica	Amposta	Puerto Rico
de7ac7bf.0	C	C	G	G	T	T	C	IV	GSOR301237	temperate-japonica	Desvauxii	Former Soviet Union
dfdfb828.0	C	C	G	G	T	T	C	IV	GSOR301145	temperate-japonica	Ta Hung Ku	China
f2e9bed5.0	C	C	G	G	T	T	C	IV	GSOR301215	temperate-japonica	Karabaschak	Bulgaria
06334433.0	C	C	G	G	T	T	C	IV	GSOR301050	tropical-japonica	Fortuna	United States
128dd425.0	C	C	G	G	T	T	C	IV	GSOR301141	tropical-japonica	Sultani	Egypt
180a155f.0	C	C	G	G	T	T	C	IV	GSOR301374	tropical-japonica	Della	United States
593def74.0	C	C	G	G	T	T	C	IV	GSOR301298	tropical-japonica	Llanero 501	Venezuela
60c362f1.0	C	C	G	G	T	T	C	IV	GSOR301248	tropical-japonica	Tia Bura	Indonesia
68c2ecf8.0	C	C	G	G	T	T	C	IV	GSOR301043	tropical-japonica	Dourado Agulha	Brazil
6cedf6aa.0	C	C	G	G	T	T	C	IV	GSOR301108	tropical-japonica	NSFTV116	Unknown
72497775.0	C	C	G	G	T	T	C	IV	GSOR301155	tropical-japonica	Tondok	Indonesia
77f6728e.0	C	C	G	G	T	T	C	IV	GSOR301366	tropical-japonica	325	Taiwan
7b7a0d82.0	C	C	G	G	T	T	C	IV	GSOR301099	tropical-japonica	NSFTV107	Unknown
7bee5b9f.0	C	C	G	G	T	T	C	IV	GSOR301076	tropical-japonica	Kaniranga	Indonesia
8cfa8fb2.0	C	C	G	G	T	T	C	IV	GSOR301167	tropical-japonica	583	Ecuador
9b2223bb.0	C	C	G	G	T	T	C	IV	GSOR301156	tropical-japonica	Trembese	Indonesia
a0a3d697.0	C	C	G	G	T	T	C	IV	GSOR301299	tropical-japonica	Manzano	Zaire
a5ec1b10.0	C	C	G	G	T	T	C	IV	GSOR301055	tropical-japonica	Gogo Lempuk	Indonesia
b2320902.0	C	C	G	G	T	T	C	IV	GSOR301204	tropical-japonica	WC 3397	Jamaica
ffde60f9.0	C	C	G	G	T	T	C	IV	GSOR301378	tropical-japonica	OS 6 (WC 10296)	Zaire
02d095ba.0	C	T	G	G	T	T	C	V	GSOR301073	admixed	K 65	Suriname
4b0a7350.0	C	T	G	G	T	T	C	V	GSOR301330	admixed	Berenj	Afghanistan
c7301040.0	C	T	G	G	T	T	C	V	GSOR301262	admixed	923	Madagascar
37249a74.0	C	T	G	G	T	T	C	V	GSOR301197	admixed-indica	Rojofotsy 738	Madagascar
4c188d7c.0	C	T	G	G	T	T	C	V	GSOR301283	admixed-indica	TOg 7178	Senegal
61152244.0	C	T	G	G	T	T	C	V	GSOR301157	admixed-indica	Tsipala 421	Madagascar
5497b233.0	C	T	G	G	T	T	C	V	GSOR301202	admixed-japonica	Tokyo Shino Mochi	Japan
084e8b29.0	C	T	G	G	T	T	C	V	GSOR301320	aus	Khao Pahk Maw	Thailand
12d82364.0	C	T	G	G	T	T	C	V	GSOR301065	indica	IR 8	Philippines
61cc3858.0	C	T	G	G	T	T	C	V	GSOR301064	indica	IR 36	Philippines
661eaeaa.0	C	T	G	G	T	T	C	V	GSOR301180	indica	Criollo La Fria	Venezuela
773e969e.0	C	T	G	G	T	T	C	V	GSOR301294	indica	519	Uruguay
a7bec464.0	C	T	G	G	T	T	C	V	GSOR301327	indica	Sabharaj	Bangladesh
07f246bb.0	G	C	G	A	T	T	C	VI	GSOR301289	indica	SML 242	Suriname
13ae4f27.0	G	C	G	A	T	T	C	VI	GSOR301225	indica	Sze Guen Zim	China
32ca1759.0	G	C	G	A	T	T	C	VI	GSOR301224	indica	Aijiaonante	China
49649a00.0	G	C	G	A	T	T	C	VI	GSOR301221	indica	Hunan Early Dwarf No. 3	China
5384be83.0	G	C	G	A	T	T	C	VI	GSOR301200	indica	Tchibanga	Gabon
5b144b9c.0	G	C	G	A	T	T	C	VI	GSOR301109	indica	O-Luen-Cheung	Taiwan
743f41c1.0	G	C	G	A	T	T	C	VI	GSOR301082	indica	Kiang-Chou-Chiu	Taiwan
8653bbdb.0	G	C	G	A	T	T	C	VI	GSOR301128	indica	RTS14	Vietnam
872ec0b4.0	G	C	G	A	T	T	C	VI	GSOR301303	indica	BR24	Bangladesh
93387d96.0	G	C	G	A	T	T	C	VI	GSOR301147	indica	Taichung Native 1	Taiwan
9ac72c9e.0	G	C	G	A	T	T	C	VI	GSOR301163	indica	Zhenshan 2	China
a32e0586.0	G	C	G	A	T	T	C	VI	GSOR301274	indica	IR-44595	Nepal
a446becd.0	G	C	G	A	T	T	C	VI	GSOR301338	indica	China 1039	China
b238d197.0	G	C	G	A	T	T	C	VI	GSOR301162	indica	ZHE 733	China
f22d2dc6.0	G	C	G	A	T	T	C	VI	GSOR301344	indica	JC 117	India
fa4c4111.0	G	C	G	A	T	T	C	VI	GSOR301019	indica	Byakkoku Y 5006 Seln	Australia
1f10be3d.0	G	C	G	G	A	T	C	VII	GSOR301092	admixed-japonica	Lacrosse	United States
280279b3.0	G	C	G	G	A	T	C	VII	GSOR301113	admixed-japonica	Ostiglia	Italy
5efe8622.0	G	C	G	G	A	T	C	VII	GSOR301234	admixed-japonica	Arabi	Egypt
eac19fb8.0	G	C	G	G	A	T	C	VII	GSOR301106	admixed-japonica	Nova	United States
2a9d8d47.0	G	C	G	G	A	T	C	VII	GSOR301009	temperate-japonica	Baber	India
a31b4a06.0	G	C	G	G	A	T	C	VII	GSOR301216	temperate-japonica	Biser 1	Bulgaria
b663b3f8.0	G	C	G	G	A	T	C	VII	GSOR301333	temperate-japonica	Victoria F.A.	Argentina
e8c621e8.0	G	C	G	G	A	T	C	VII	GSOR301285	temperate-japonica	Bombilla	Spain
044639de.0	G	C	G	G	A	T	C	VII	GSOR301276	tropical-japonica	IITA 135	Nigeria
08de34ee.0	G	C	G	G	A	T	C	VII	GSOR301165	tropical-japonica	Azucena	Philippines
1956dd3f.0	G	C	G	G	A	T	C	VII	GSOR301025	tropical-japonica	NSFTV27	Unknown
1ab838a2.0	G	C	G	G	A	T	C	VII	GSOR301058	tropical-japonica	Honduras	Honduras
1ce7093b.0	G	C	G	G	A	T	C	VII	GSOR301023	tropical-japonica	Carolina Gold 12034	United States
1e91cb13.0	G	C	G	G	A	T	C	VII	NA	tropical-japonica	NSFTV175	Unknown
1f856ac1.0	G	C	G	G	A	T	C	VII	GSOR301377	tropical-japonica	Lady Wright Seln	United States
263f2baf.0	G	C	G	G	A	T	C	VII	GSOR301192	tropical-japonica	Pate Blanc Mn 1	Cote d'Ivoire
2779bba9.0	G	C	G	G	A	T	C	VII	GSOR301362	tropical-japonica	PR 304	Puerto Rico
30c3073f.0	G	C	G	G	A	T	C	VII	GSOR301008	tropical-japonica	Asse Y Pung	Philippines
32a15c4d.0	G	C	G	G	A	T	C	VII	GSOR301024	tropical-japonica	Carolina Gold Sel	United States
330798b4.0	G	C	G	G	A	T	C	VII	NA	tropical-japonica	NSFTV212	Unknown
34df4fca.0	G	C	G	G	A	T	C	VII	GSOR301205	tropical-japonica	WC 4419	Honduras
3c10a4b8.0	G	C	G	G	A	T	C	VII	GSOR301186	tropical-japonica	IRAT 13	Cote d'Ivoire
48b4f132.0	G	C	G	G	A	T	C	VII	GSOR301138	tropical-japonica	Sinampaga Selection	Philippines
493f2b7e.0	G	C	G	G	A	T	C	VII	GSOR301263	tropical-japonica	Varyla	Madagascar
4f4f777a.0	G	C	G	G	A	T	C	VII	GSOR301369	tropical-japonica	Palmyra	United States
523d5ec4.0	G	C	G	G	A	T	C	VII	GSOR301229	tropical-japonica	WAB 502-13-4-1	Cote d'Ivoire
536afc14.0	G	C	G	G	A	T	C	VII	GSOR301217	tropical-japonica	IRAT 44	Burkina Faso
58d5bdc3.0	G	C	G	G	A	T	C	VII	GSOR301270	tropical-japonica	Saku	Mongolia
5df8f871.0	G	C	G	G	A	T	C	VII	GSOR301084	tropical-japonica	Kinastano	Philippines
6ab77e3e.0	G	C	G	G	A	T	C	VII	GSOR301090	tropical-japonica	L-202	United States
6f263bd1.0	G	C	G	G	A	T	C	VII	GSOR301230	tropical-japonica	WAB 501-11-5-1	Cote d'Ivoire
7dba928e.0	G	C	G	G	A	T	C	VII	GSOR301264	tropical-japonica	Padi Pagalong	Malaysia
7eb7c6a8.0	G	C	G	G	A	T	C	VII	GSOR301091	tropical-japonica	LAC 23	Liberia
853e318c.0	G	C	G	G	A	T	C	VII	GSOR301337	tropical-japonica	Creole	Belize
897c5eef.0	G	C	G	G	A	T	C	VII	GSOR301081	tropical-japonica	NSFTV89	Unknown
8adbe877.0	G	C	G	G	A	T	C	VII	GSOR301340	tropical-japonica	Ligerito	Colombia
8e6220e5.0	G	C	G	G	A	T	C	VII	GSOR301112	tropical-japonica	OS6	Nigeria
8e941960.0	G	C	G	G	A	T	C	VII	GSOR301158	tropical-japonica	B6616A4-22-Bk-5-4	United States
958ed737.0	G	C	G	G	A	T	C	VII	GSOR301190	tropical-japonica	NSFTV199	Unknown
9764b3c8.0	G	C	G	G	A	T	C	VII	GSOR301367	tropical-japonica	318	Turkey
9baa653c.0	G	C	G	G	A	T	C	VII	GSOR301275	tropical-japonica	Tox 782-20-1	Nigeria
b21f7528.0	G	C	G	G	A	T	C	VII	GSOR301232	tropical-japonica	27	Dominican Republic
b6dc1bcc.0	G	C	G	G	A	T	C	VII	GSOR301114	tropical-japonica	Padi Kasalle	Indonesia
bd0d322b.0	G	C	G	G	A	T	C	VII	GSOR301130	tropical-japonica	S4542A3-49B-2B12	United States
bf18cbae.0	G	C	G	G	A	T	C	VII	GSOR301179	tropical-japonica	Coppocina	Bulgaria
c08a5ea2.0	G	C	G	G	A	T	C	VII	GSOR301174	tropical-japonica	Boa Vista	El Salvador
c14c4e03.0	G	C	G	G	A	T	C	VII	GSOR301062	tropical-japonica	IAC 25	Brazil
c4a397e5.0	G	C	G	G	A	T	C	VII	GSOR301375	tropical-japonica	Edith	United States
c97be7ae.0	G	C	G	G	A	T	C	VII	GSOR301176	tropical-japonica	British Honduras Creole	Belize
ccdc6d39.0	G	C	G	G	A	T	C	VII	GSOR301193	tropical-japonica	Pratao	Brazil
e074229f.0	G	C	G	G	A	T	C	VII	GSOR301022	tropical-japonica	Carolina Gold 12033	United States
e3b049a9.0	G	C	G	G	A	T	C	VII	GSOR301100	tropical-japonica	Moroberekan	Guinea
efbb93de.0	G	C	G	G	A	T	C	VII	GSOR301063	tropical-japonica	Iguape Cateto	Haiti
f25ad349.0	G	C	G	G	A	T	C	VII	GSOR301241	tropical-japonica	H256-76-1-1-1	Argentina
f73fa9e9.0	G	C	G	G	A	T	C	VII	GSOR301214	tropical-japonica	Priano Guaira	Brazil
fed1dbae.0	G	C	G	G	A	T	C	VII	GSOR301206	tropical-japonica	WC 4443	Bolivia
7e956f22.0	G	C	G	G	T	T	C	VIII	GSOR301322	admixed-indica	KPF-16	Bangladesh
5ef1be74.0	G	C	G	G	T	T	C	VIII	GSOR301003	indica	Ai-Chiao-Hong	China
714ac141.0	G	C	G	G	T	T	C	VIII	GSOR301115	indica	Pagaiyahan	Taiwan
8fafd383.0	G	C	G	G	T	T	C	VIII	GSOR301120	indica	Peh-Kuh	Taiwan
e5951598.0	G	C	G	G	T	T	C	VIII	GSOR301040	indica	Dee Geo Woo Gen	Taiwan
642238d9.0	S	Y	G	G	W	T	C		GSOR301269	admixed	Kon Suito	Mongolia
71d5fcf4.0	C	Y	G	G	T	T	C		GSOR301053	indica	NSFTV57	Unknown
97dcf87d.0	S	C	G	G	A	T	C		GSOR301066	tropical-japonica	IRAT 177	French Guiana
ac7a352c.0	S	C	G	G	A	T	C		GSOR301332	tropical-japonica	Cenit	Argentina
d56e98bc.0	S	C	G	G	W	T	C		GSOR301140	tropical-japonica	Sinaguing	Philippines

## Sheet: Table S7
Supplementary Table 7 The candidate genes in this study.
Chromosome	QTLs interval (Mb)	QTNs position (Mb)	GWAS methods	gene name	LocusMSU	Start (bp)	End (bp)	functions relative to As	Annotation	References
2	7.106219 -7.106235	7.39867	single-loci (GEMMA); multi-loci (ISIS EM-BLASSO)	OsNIP1;1	LOC_Os02g13870	7519336	7515989		aquaporin protein, putative, expresse	Ma et al.2008;Sun et al,2018
2		34.9778	multi-loci (mrMLM)	RWC3(OsPIP1;3)	LOC_Os02g57720	35349673	35351454	qRT-PCR analysis of PIPs in rice root and shoot tissues revealed a significant down regulation of transcripts encoding OsPIP1;2, Os- PIP1;3, OsPIP2;4, OsPIP2;6, and OsPIP2;7 in response to arsenite treatment.	aquaporin protein	Mosa et al 2012
3	5.182829 - 5.21915	4.91944	single-loci (EMMAX); multi-loci (FASTmrMLM)	SULTR1;1	LOC_Os03g09970	4987778	4992411	arsenic-responsive high affinity sulfate transporter	sulphate transporter, Cellular chaperone, Response to arsenic and heat stress (Os11t0703900-01)	El-Zohri et al., 2015
4		6.19045	multi-loci (ISIS EM-BLASSO)	OsPht1;4,OsPT4	LOC_Os04g10750	5846286	5849390		inorganic phosphate transporter	Ye et al.,2014
4	31.640989 - 31.641088	31.803	single-loci (GEMMA); multi-loci (FASTmrMLM)	OsABCC1	LOC_Os04g52900	31514308	31502940	rice ABC transporter OsABCC1 has been reported to sequester As into the vacuoles of phloem companion cells in stem nodes, and thus reduce As accumulation in rice grain	ABC transporter superfamily ABCC subgroup member 1, multidrug resistance-associated protein 1, C-type ATP-binding cassette transporter 1, C-type ABC transporter 1	Song et al., 2014;Jasinski M et al. Plant Physiol, 131(3):1169-77 (2003)
5	24.002945 - 24.773997		single-loci (EMMAX);	OsAIR1	LOC_Os05g41795	24473136	24478871	Arsenic-induced RING E3 ligase, Abiotic stress response (Os05t0497600-01)	arsenic-induced RING E3 ligase 1, ARSENIC-INDUCED RING E3 LIGASE 1, As-Induced RING E3 ligase 1	Hwang SG et al. J Plant Physiol, 191:140-8 (2016)
6	6.540226 - 6.611003		single-loci (GEMMA);	OsNIP2;2(Lsi6)	LOC_Os06g12310	6648387	6653005	their permeability to As(III) in Xenopus laevis oocytes	aquaporin protein,	Ma et al.2008, Yamaji et al,.2099
7	15.391348 - 16.008754	15.9708	single-loci (EMMAX, GEMMA)multi-loci (mrMLM)	OsPIP2;4	LOC_Os07g26630	15358960	15360495	In shoots, transcript levels of OsPIP2;4 showed a five- fold decrease up to 12 h ofAsIII treatment compared to the untreated controls	aquaporin protein	Mosa et al 2012
11	21.146929 - 21.146956	21.4725	single-loci (GEMMA); multi-loci (FASTmrMLM)	OsAIR2	LOC_Os11g36430	21480230	21481409	Phytochelatin synthase 2, Cadmium (Cd) and arsenic (As) tolerance	RING finger protein, arsenic-induced RING finger E3 ligase 2, As-Induced RING E3 ligase 2	Hwang SG et al. Physiol Plant, 161(3):372-384 (2017)
11	28.74363 - 28.746898		single-loci (EMMAX);	HSP70	LOC_Os11g47760	28804256	28808548	Cellular chaperone, Response to arsenic and heat stress (Os11t0703900-01)	heat shock protein 70, heat-shock protein 70, HEAT SHOCK PROTEIN 70KD, heat-shock protein cognate 70, Mediator 37_8	Goswami A et al. AoB Plants, 2010:plq023 (2010)
